# Supplementary material for: Fusarium graminearum DICER-like-dependent sRNAs are required for the suppression of host immune genes and full virulence
Source: PLoS One. 2021 Aug 5;16(8):e0252365. doi: 10.1371/journal.pone.0252365 (PMC8341482; doi:10.1371/journal.pone.0252365)
Supplement: S2 Table — Results of the target prediction with the TAPIR algorithm for all Fg-sRNAs with more than 400 reads. (XLSX) [file pone.0252365.s012.xlsx]

## Sheet: TableS2
sRNA	target	score	mfe-ratio	start	seed_gap	seed_MM	seed_GU	gap	MM	GU	miRNA_3'	aln	target_5'	reads	gene
Fg-sRNA-1	HORVU0Hr1G023910.7	0.5	0.99	501	0	0	0	0	0	1	GUCAGUCUAAGGGGAACAGGC	|||||o|||||||||||||||	CAGUCGGAUUCCCCUUGUCCG	42866	HORVU0Hr1G023910
Fg-sRNA-1	HORVU2Hr1G072920.1	0.5	0.99	1255	0	0	0	0	0	1	GUCAGUCUAAGGGGAACAGGC	|||||o|||||||||||||||	CAGUCGGAUUCCCCUUGUCCG	42866	HORVU2Hr1G072920
Fg-sRNA-1	HORVU5Hr1G049860.1	0.5	0.99	1294	0	0	0	0	0	1	GUCAGUCUAAGGGGAACAGGC	|||||o|||||||||||||||	CAGUCGGAUUCCCCUUGUCCG	42866	HORVU5Hr1G049860
Fg-sRNA-1	HORVU4Hr1G025470.1	0.5	0.99	349	0	0	0	0	0	1	GUCAGUCUAAGGGGAACAGGC	|||||o|||||||||||||||	CAGUCGGAUUCCCCUUGUCCG	42866	HORVU4Hr1G025470
Fg-sRNA-1	HORVU7Hr1G053550.2	0.5	0.99	1007	0	0	0	0	0	1	GUCAGUCUAAGGGGAACAGGC	|||||o|||||||||||||||	CAGUCGGAUUCCCCUUGUCCG	42866	HORVU7Hr1G053550
Fg-sRNA-1	HORVU4Hr1G025510.5	0.5	0.99	2049	0	0	0	0	0	1	GUCAGUCUAAGGGGAACAGGC	|||||o|||||||||||||||	CAGUCGGAUUCCCCUUGUCCG	42866	HORVU4Hr1G025510
Fg-sRNA-1	HORVU2Hr1G072960.1	0.5	0.99	2502	0	0	0	0	0	1	GUCAGUCUAAGGGGAACAGGC	|||||o|||||||||||||||	CAGUCGGAUUCCCCUUGUCCG	42866	HORVU2Hr1G072960
Fg-sRNA-1	HORVU4Hr1G025590.1	0.5	0.99	1254	0	0	0	0	0	1	GUCAGUCUAAGGGGAACAGGC	|||||o|||||||||||||||	CAGUCGGAUUCCCCUUGUCCG	42866	HORVU4Hr1G025590
Fg-sRNA-1	HORVU5Hr1G012990.1	0.5	0.99	1172	0	0	0	0	0	1	GUCAGUCUAAGGGGAACAGGC	|||||o|||||||||||||||	CAGUCGGAUUCCCCUUGUCCG	42866	HORVU5Hr1G012990
Fg-sRNA-1	HORVU5Hr1G015390.1	1	0.94	222	0	0	0	0	0	2	GUCAGUCUAAGGGGAACAGGC	o||||o|||||||||||||||	UAGUCGGAUUCCCCUUGUCCG	42866	HORVU5Hr1G015390
Fg-sRNA-1	HORVU1Hr1G026920.3	1	0.94	806	0	0	0	0	0	2	GUCAGUCUAAGGGGAACAGGC	o||||o|||||||||||||||	UAGUCGGAUUCCCCUUGUCCG	42866	HORVU1Hr1G026920
Fg-sRNA-1	HORVU5Hr1G016060.1	1	0.94	1172	0	0	0	0	0	2	GUCAGUCUAAGGGGAACAGGC	o||||o|||||||||||||||	UAGUCGGAUUCCCCUUGUCCG	42866	HORVU5Hr1G016060
Fg-sRNA-1	HORVU2Hr1G039360.1	2	0.91	1260	0	0	0	0	1	2	GUCAGUCUAAGGGGAACAGGC	||||oo||||||||||||||.	CAGUUGGAUUCCCCUUGUCCA	42866	HORVU2Hr1G039360
Fg-sRNA-1	HORVU7Hr1G048730.3	4	0.73	129	0	0	0	0	4	0	GUCAGUCUAAGGGGAACAGGC	|..||||.||||||||||||.	CCCUCAGCUUCCCCUUGUCCA	42866	HORVU7Hr1G048730
Fg-sRNA-1	HORVU5Hr1G107260.44	5	0.61	352	0	1	0	0	3	0	GUCAGUCUAAGGGGAACAGGC	||.|||.|||.|||||||||.	CAAUCACAUUACCCUUGUCCU	42866	HORVU5Hr1G107260
Fg-sRNA-1	HORVU4Hr1G082700.2	4	0.71	19	0	0	0	0	4	0	GUCAGUCUAAGGGGAACAGGC	|.|||..|||||||||||||.	CCGUCCCAUUCCCCUUGUCCC	42866	HORVU4Hr1G082700
Fg-sRNA-1	HORVU5Hr1G039900.2	5	0.6	1514	0	1	1	0	2	0	GUCAGUCUAAGGGGAACAGGC	.||||.|||||o||||.||||	AAGUCUGAUUCUCCUUUUCCG	42866	HORVU5Hr1G039900
Fg-sRNA-1	HORVU3Hr1G072930.1	4.5	0.68	10	0	0	0	0	4	1	GUCAGUCUAAGGGGAACAGGC	o.|||..|||||||||||||.	UCGUCCCAUUCCCCUUGUCCA	42866	HORVU3Hr1G072930
Fg-sRNA-1	HORVU4Hr1G022920.1	3.5	0.75	316	0	0	0	0	3	1	GUCAGUCUAAGGGGAACAGGC	|..||o||.||||||||||||	CCCUCGGAAUCCCCUUGUCCG	42866	HORVU4Hr1G022920
Fg-sRNA-2	HORVU7Hr1G044020.1	5.5	0.7	689	0	1	2	0	1	1	AUAGAUUACGAAGGCCGUCAGAAU	|||||o|||||.|o.|||||o|||	UAUCUGAUGCUCCUUGCAGUUUUA	39475	HORVU7Hr1G044020
Fg-sRNA-3	HORVU4Hr1G070720.6	5	0.6	1730	0	0	0	0	5	0	ACGGUUAAUUUGAUGUGAGAA	.....||||||||||||||||	AAAGUAUUAAACUACACUCUU	28954	HORVU4Hr1G070720
Fg-sRNA-3	HORVU1Hr1G084450.2	5	0.73	1678	0	2	0	0	1	0	ACGGUUAAUUUGAUGUGAGAA	|||||.||||||||.||.|||	UGCCAUUUAAACUAGACGCUU	28954	HORVU1Hr1G084450
Fg-sRNA-3	HORVU5Hr1G045630.11	6	0.71	782	0	2	1	0	1	0	ACGGUUAAUUUGAUGUGAGAA	|||||||||||.|.o|||||.	UGCCAAUUAAAAUCUACUCUC	28954	HORVU5Hr1G045630
Fg-sRNA-3	HORVU6Hr1G092910.23	4.5	0.58	2679	0	1	0	0	2	1	ACGGUUAAUUUGAUGUGAGAA	.||o||.|||||||.||||||	GGCUAACUAAACUAAACUCUU	28954	HORVU6Hr1G092910
Fg-sRNA-3	HORVU4Hr1G014490.1	5	0.68	1726	0	0	1	0	4	0	ACGGUUAAUUUGAUGUGAGAA	...|.|||||||||||o||||	AUGCUAUUAAACUACAUUCUU	28954	HORVU4Hr1G014490
Fg-sRNA-4	HORVU5Hr1G088200.19	5.5	0.71	1283	0	2	0	0	1	1	CGAGUAUAGAGAUGUUUCUAGCU	|o||||||||.|||||||.||.|	GUUCAUAUCUGUACAAAGUUCCA	27108	HORVU5Hr1G088200
Fg-sRNA-4	HORVU7Hr1G096460.27	6	0.63	2100	0	1	2	0	2	0	CGAGUAUAGAGAUGUUUCUAGCU	..|||||||||||||o|.||o||	AAUCAUAUCUCUACAGACAUUGA	27108	HORVU7Hr1G096460
Fg-sRNA-4	HORVU3Hr1G097770.8	5.5	0.65	45	0	0	0	0	5	1	CGAGUAUAGAGAUGUUUCUAGCU	|o....|.|||||||||||||||	GUCACAACCUCUACAAAGAUCGA	27108	HORVU3Hr1G097770
Fg-sRNA-5	HORVU4Hr1G049990.23	4.5	0.74	1948	0	2	0	0	0	1	UUAGACAGUUAGGAGUAACAC	|||o||||||.|||||.||||	AAUUUGUCAAACCUCACUGUG	25053	HORVU4Hr1G049990
Fg-sRNA-5	HORVU5Hr1G021150.1	5	0.58	136	0	1	0	0	3	0	UUAGACAGUUAGGAGUAACAC	.|||||.|||||.|||||||.	UAUCUGGCAAUCAUCAUUGUC	25053	HORVU5Hr1G021150
Fg-sRNA-5	HORVU5Hr1G058830.3	6	0.61	773	0	1	0	0	4	0	UUAGACAGUUAGGAGUAACAC	....||||||||||||||.||	CUGAUGUCAAUCCUCAUUCUG	25053	HORVU5Hr1G058830
Fg-sRNA-5	HORVU4Hr1G011590.8	4	0.78	496	0	1	0	0	1	2	UUAGACAGUUAGGAGUAACAC	o|||.|||o||.|||||||||	GAUCCGUCGAUGCUCAUUGUG	25053	HORVU4Hr1G011590
Fg-sRNA-5	HORVU6Hr1G065710.30	4.5	0.7	1187	0	1	0	0	2	1	UUAGACAGUUAGGAGUAACAC	||||||.o|||||||||.||.	AAUCUGGUAAUCCUCAUCGUU	25053	HORVU6Hr1G065710
Fg-sRNA-6	HORVU5Hr1G015790.1	3	0.9	24	0	1	1	0	0	0	ACGGCUGAAGGGAAUAGAUGUA	||||||||||||||o.||||||	UGCCGACUUCCCUUGCCUACAU	24392	HORVU5Hr1G015790
Fg-sRNA-6	HORVU2Hr1G039360.3	3	0.9	97	0	1	1	0	0	0	ACGGCUGAAGGGAAUAGAUGUA	||||||||||||||o.||||||	UGCCGACUUCCCUUGCCUACAU	24392	HORVU2Hr1G039360
Fg-sRNA-6	HORVU5Hr1G015520.1	3	0.9	97	0	1	1	0	0	0	ACGGCUGAAGGGAAUAGAUGUA	||||||||||||||o.||||||	UGCCGACUUCCCUUGCCUACAU	24392	HORVU5Hr1G015520
Fg-sRNA-6	HORVU0Hr1G033360.1	3	0.9	88	0	1	1	0	0	0	ACGGCUGAAGGGAAUAGAUGUA	||||||||||||||o.||||||	UGCCGACUUCCCUUGCCUACAU	24392	HORVU0Hr1G033360
Fg-sRNA-6	HORVU3Hr1G016770.1	3	0.9	41	0	1	1	0	0	0	ACGGCUGAAGGGAAUAGAUGUA	||||||||||||||o.||||||	UGCCGACUUCCCUUGCCUACAU	24392	HORVU3Hr1G016770
Fg-sRNA-6	HORVU5Hr1G015640.1	3	0.9	63	0	1	1	0	0	0	ACGGCUGAAGGGAAUAGAUGUA	||||||||||||||o.||||||	UGCCGACUUCCCUUGCCUACAU	24392	HORVU5Hr1G015640
Fg-sRNA-6	HORVU6Hr1G024020.1	3	0.9	84	0	1	1	0	0	0	ACGGCUGAAGGGAAUAGAUGUA	||||||||||||||o.||||||	UGCCGACUUCCCUUGCCUACAU	24392	HORVU6Hr1G024020
Fg-sRNA-6	HORVU5Hr1G083990.1	3	0.9	117	0	1	1	0	0	0	ACGGCUGAAGGGAAUAGAUGUA	||||||||||||||o.||||||	UGCCGACUUCCCUUGCCUACAU	24392	HORVU5Hr1G083990
Fg-sRNA-6	HORVU2Hr1G123570.1	3	0.9	716	0	1	1	0	0	0	ACGGCUGAAGGGAAUAGAUGUA	||||||||||||||o.||||||	UGCCGACUUCCCUUGCCUACAU	24392	HORVU2Hr1G123570
Fg-sRNA-6	HORVU4Hr1G025470.3	3	0.9	34	0	1	1	0	0	0	ACGGCUGAAGGGAAUAGAUGUA	||||||||||||||o.||||||	UGCCGACUUCCCUUGCCUACAU	24392	HORVU4Hr1G025470
Fg-sRNA-6	HORVU0Hr1G023910.8	3	0.9	559	0	1	1	0	0	0	ACGGCUGAAGGGAAUAGAUGUA	||||||||||||||o.||||||	UGCCGACUUCCCUUGCCUACAU	24392	HORVU0Hr1G023910
Fg-sRNA-6	HORVU4Hr1G025510.5	3	0.9	2479	0	1	1	0	0	0	ACGGCUGAAGGGAAUAGAUGUA	||||||||||||||o.||||||	UGCCGACUUCCCUUGCCUACAU	24392	HORVU4Hr1G025510
Fg-sRNA-6	HORVU2Hr1G072960.1	3	0.9	2726	0	1	1	0	0	0	ACGGCUGAAGGGAAUAGAUGUA	||||||||||||||o.||||||	UGCCGACUUCCCUUGCCUACAU	24392	HORVU2Hr1G072960
Fg-sRNA-6	HORVU4Hr1G025590.1	3	0.9	1478	0	1	1	0	0	0	ACGGCUGAAGGGAAUAGAUGUA	||||||||||||||o.||||||	UGCCGACUUCCCUUGCCUACAU	24392	HORVU4Hr1G025590
Fg-sRNA-6	HORVU5Hr1G012990.1	3	0.9	1233	0	1	1	0	0	0	ACGGCUGAAGGGAAUAGAUGUA	||||||||||||||o.||||||	UGCCGACUUCCCUUGCCUACAU	24392	HORVU5Hr1G012990
Fg-sRNA-6	HORVU5Hr1G015390.1	4	0.77	446	0	1	1	0	1	0	ACGGCUGAAGGGAAUAGAUGUA	||||.|||||||||o.||||||	UGCCAACUUCCCUUGCCUACAU	24392	HORVU5Hr1G015390
Fg-sRNA-6	HORVU1Hr1G026920.3	4	0.81	1030	0	1	1	0	1	0	ACGGCUGAAGGGAAUAGAUGUA	|||.||||||||||o.||||||	UGCGGACUUCCCUUGCCUACAU	24392	HORVU1Hr1G026920
Fg-sRNA-6	HORVU5Hr1G016060.1	4	0.77	1396	0	1	1	0	1	0	ACGGCUGAAGGGAAUAGAUGUA	||||.|||||||||o.||||||	UGCCAACUUCCCUUGCCUACAU	24392	HORVU5Hr1G016060
Fg-sRNA-6	HORVU6Hr1G076880.1	3.5	0.78	852	0	0	1	0	2	1	ACGGCUGAAGGGAAUAGAUGUA	||o|||||.|o||||||||||.	UGUCGACUACUCUUAUCUACAA	24392	HORVU6Hr1G076880
Fg-sRNA-6	HORVU4Hr1G063980.7	6	0.69	2007	0	2	0	0	2	0	ACGGCUGAAGGGAAUAGAUGUA	|.|||||||||.|||||||.|.	UUCCGACUUCCGUUAUCUAAAA	24392	HORVU4Hr1G063980
Fg-sRNA-6	HORVU7Hr1G040800.1	4.5	0.78	1542	0	1	1	0	1	1	ACGGCUGAAGGGAAUAGAUGUA	|||o|||.||.|||||||o|||	UGCUGACCUCGCUUAUCUGCAU	24392	HORVU7Hr1G040800
Fg-sRNA-6	HORVU7Hr1G053550.2	6	0.68	1231	0	2	1	0	1	0	ACGGCUGAAGGGAAUAGAUGUA	|.||||||||||.|o.||||||	UUCCGACUUCCCGUGCCUACAU	24392	HORVU7Hr1G053550
Fg-sRNA-6	HORVU1Hr1G083300.7	3.5	0.84	282	1	0	1	0	0	1	ACGGCUGAAGGGAAUAGAUGUA	|||||||||o||||o||.||||	UGCCGACUUUCCUUGUC-ACAU	24392	HORVU1Hr1G083300
Fg-sRNA-6	HORVU4Hr1G086540.4	4	0.67	260	0	1	0	1	1	0	ACGGCUGAAGGGAAUAGAUGUA	||.||||.||||.|||||||||	UGACGAC-UCCCGUAUCUACAU	24392	HORVU4Hr1G086540
Fg-sRNA-7	HORVU2Hr1G095880.16	6	0.69	18	0	0	1	0	5	0	UGACUGGUGAUAUGAUGCCUUCU	....||||||||o|||||||||.	CAAUACCACUAUGCUACGGAAGC	23926	HORVU2Hr1G095880
Fg-sRNA-8	HORVU7Hr1G096970.6	4	0.67	298	0	0	0	0	4	0	UCUCGAUUCUAUUAGUAGUAUAAC	|||||.|.||.||||||||||||.	AGAGCAACGAAAAUCAUCAUAUUA	22444	HORVU7Hr1G096970
Fg-sRNA-8	HORVU2Hr1G000190.2	5	0.83	546	2	0	1	0	0	0	UCUCGAUUCUAUUAGUAGUAUAAC	||||||||||||..||||||o|||	AGAGCUAAGAUA--CAUCAUGUUG	22444	HORVU2Hr1G000190
Fg-sRNA-9	HORVU2Hr1G053660.1	3.5	0.85	381	0	1	0	0	0	3	UUCGAGGGUGGAUAAGAUGUGGAG	oo||||||||o|||.|||||||||	GGGCUCCCACUUAUCCUACACCUC	21414	HORVU2Hr1G053660
Fg-sRNA-9	HORVU0Hr1G023910.7	3.5	0.85	164	0	1	0	0	0	3	UUCGAGGGUGGAUAAGAUGUGGAG	oo||||||||o|||.|||||||||	GGGCUCCCACUUAUCCUACACCUC	21414	HORVU0Hr1G023910
Fg-sRNA-9	HORVU5Hr1G016060.2	3.5	0.85	834	0	1	0	0	0	3	UUCGAGGGUGGAUAAGAUGUGGAG	oo||||||||o|||.|||||||||	GGGCUCCCACUUAUCCUACACCUC	21414	HORVU5Hr1G016060
Fg-sRNA-9	HORVU2Hr1G053620.1	3.5	0.85	917	0	1	0	0	0	3	UUCGAGGGUGGAUAAGAUGUGGAG	oo||||||||o|||.|||||||||	GGGCUCCCACUUAUCCUACACCUC	21414	HORVU2Hr1G053620
Fg-sRNA-9	HORVU1Hr1G026920.1	3.5	0.85	810	0	1	0	0	0	3	UUCGAGGGUGGAUAAGAUGUGGAG	oo||||||||o|||.|||||||||	GGGCUCCCACUUAUCCUACACCUC	21414	HORVU1Hr1G026920
Fg-sRNA-9	HORVU2Hr1G072920.1	3.5	0.85	918	0	1	0	0	0	3	UUCGAGGGUGGAUAAGAUGUGGAG	oo||||||||o|||.|||||||||	GGGCUCCCACUUAUCCUACACCUC	21414	HORVU2Hr1G072920
Fg-sRNA-9	HORVU5Hr1G015390.2	3.5	0.85	917	0	1	0	0	0	3	UUCGAGGGUGGAUAAGAUGUGGAG	oo||||||||o|||.|||||||||	GGGCUCCCACUUAUCCUACACCUC	21414	HORVU5Hr1G015390
Fg-sRNA-9	HORVU5Hr1G049860.1	3.5	0.85	910	0	1	0	0	0	3	UUCGAGGGUGGAUAAGAUGUGGAG	oo||||||||o|||.|||||||||	GGGCUCCCACUUAUCCUACACCUC	21414	HORVU5Hr1G049860
Fg-sRNA-9	HORVU4Hr1G025470.1	3.5	0.85	12	0	1	0	0	0	3	UUCGAGGGUGGAUAAGAUGUGGAG	oo||||||||o|||.|||||||||	GGGCUCCCACUUAUCCUACACCUC	21414	HORVU4Hr1G025470
Fg-sRNA-9	HORVU7Hr1G053550.2	3.5	0.85	670	0	1	0	0	0	3	UUCGAGGGUGGAUAAGAUGUGGAG	oo||||||||o|||.|||||||||	GGGCUCCCACUUAUCCUACACCUC	21414	HORVU7Hr1G053550
Fg-sRNA-9	HORVU4Hr1G025510.1	3.5	0.85	1622	0	1	0	0	0	3	UUCGAGGGUGGAUAAGAUGUGGAG	oo||||||||o|||.|||||||||	GGGCUCCCACUUAUCCUACACCUC	21414	HORVU4Hr1G025510
Fg-sRNA-9	HORVU2Hr1G072960.1	3.5	0.85	2165	0	1	0	0	0	3	UUCGAGGGUGGAUAAGAUGUGGAG	oo||||||||o|||.|||||||||	GGGCUCCCACUUAUCCUACACCUC	21414	HORVU2Hr1G072960
Fg-sRNA-9	HORVU5Hr1G012990.1	3.5	0.85	835	0	1	0	0	0	3	UUCGAGGGUGGAUAAGAUGUGGAG	oo||||||||o|||.|||||||||	GGGCUCCCACUUAUCCUACACCUC	21414	HORVU5Hr1G012990
Fg-sRNA-9	HORVU3Hr1G116300.1	6	0.65	278	0	2	0	0	2	0	UUCGAGGGUGGAUAAGAUGUGGAG	.|.||||||||||||||.|.||||	CACCUCCCACCUAUUCUUCUCCUC	21414	HORVU3Hr1G116300
Fg-sRNA-9	HORVU0Hr1G035470.1	4.5	0.73	687	0	1	0	0	1	3	UUCGAGGGUGGAUAAGAUGUGGAG	oo.|||||||o|||.|||||||||	GGUCUCCCACUUAUCCUACACCUC	21414	HORVU0Hr1G035470
Fg-sRNA-9	HORVU2Hr1G039360.2	4.5	0.73	664	0	1	0	0	1	3	UUCGAGGGUGGAUAAGAUGUGGAG	oo.|||||||o|||.|||||||||	GGUCUCCCACUUAUCCUACACCUC	21414	HORVU2Hr1G039360
Fg-sRNA-9	HORVU5Hr1G025230.1	4.5	0.79	385	0	1	0	0	1	3	UUCGAGGGUGGAUAAGAUGUGGAG	oo|||||||.o|||.|||||||||	GGGCUCCCAGUUAUCCUACACCUC	21414	HORVU5Hr1G025230
Fg-sRNA-9	HORVU4Hr1G025590.1	5.5	0.78	917	0	2	0	0	0	3	UUCGAGGGUGGAUAAGAUGUGGAG	oo||||||||o|||.|||||.|||	GGGCUCCCACUUAUCCUACAGCUC	21414	HORVU4Hr1G025590
Fg-sRNA-11	HORVU2Hr1G072960.1	3.5	0.85	977	0	0	1	0	2	1	UGUGGCAGGCUAGGGAUCAGCCGU	|||o|..|||||||||o|||||||	ACAUCCGCCGAUCCCUGGUCGGCA	17984	HORVU2Hr1G072960
Fg-sRNA-11	HORVU0Hr1G023930.3	3.5	0.85	1719	0	0	1	0	2	1	UGUGGCAGGCUAGGGAUCAGCCGU	|||o|..|||||||||o|||||||	ACAUCCGCCGAUCCCUGGUCGGCA	17984	HORVU0Hr1G023930
Fg-sRNA-11	HORVU0Hr1G003660.1	3.5	0.85	897	0	0	1	0	2	1	UGUGGCAGGCUAGGGAUCAGCCGU	|||o|..|||||||||o|||||||	ACAUCCGCCGAUCCCUGGUCGGCA	17984	HORVU0Hr1G003660
Fg-sRNA-11	HORVU5Hr1G015600.4	3.5	0.85	808	0	0	1	0	2	1	UGUGGCAGGCUAGGGAUCAGCCGU	|||o|..|||||||||o|||||||	ACAUCCGCCGAUCCCUGGUCGGCA	17984	HORVU5Hr1G015600
Fg-sRNA-11	HORVU3Hr1G022950.1	5.5	0.75	858	0	1	1	0	2	1	UGUGGCAGGCUAGGGAUCAGCCGU	|||||||.|.||.|||o||||||o	ACACCGUGCUAUGCCUGGUCGGCG	17984	HORVU3Hr1G022950
Fg-sRNA-11	HORVU5Hr1G052320.1	5.5	0.79	119	0	1	1	0	2	1	UGUGGCAGGCUAGGGAUCAGCCGU	||o|||.|||||||||.||o|||.	ACGCCGCCCGAUCCCUCGUUGGCU	17984	HORVU5Hr1G052320
Fg-sRNA-11	HORVU0Hr1G024030.2	5.5	0.75	1111	0	1	1	0	2	1	UGUGGCAGGCUAGGGAUCAGCCGU	|||o|..|||||||||o|||.|||	ACAUCCGCCGAUCCCUGGUCAGCA	17984	HORVU0Hr1G024030
Fg-sRNA-12	HORVU7Hr1G025660.1	6	0.58	84	0	2	0	0	2	0	CGAAUGUCCUGGCAAAGCGUG	.|||.||||||||.|||.|||	CCUUCCAGGACCGAUUCACAC	16880	HORVU7Hr1G025660
Fg-sRNA-12	HORVU6Hr1G002450.1	6	0.59	533	0	2	0	0	2	0	CGAAUGUCCUGGCAAAGCGUG	.|||.||||||||.|||.|||	UCUUCCAGGACCGAUUCACAC	16880	HORVU6Hr1G002450
Fg-sRNA-12	HORVU2Hr1G027230.1	5.5	0.7	2513	0	1	1	0	2	1	CGAAUGUCCUGGCAAAGCGUG	.|||||o||.||||||o|||.	CCUUACGGGUCCGUUUUGCAA	16880	HORVU2Hr1G027230
Fg-sRNA-13	HORVU5Hr1G024470.1	6	0.62	157	0	2	0	0	2	0	UGCAGGCGGAUGAGGAGUCCCG	.|.|||||||.||||||||.||	CCCUCCGCCUCCUCCUCAGCGC	15664	HORVU5Hr1G024470
Fg-sRNA-14	HORVU4Hr1G083230.8	5.5	0.7	1076	0	2	0	0	0	3	UGACGAAUGUCCUGGCAAAGCG	o|||o|||||.|||||.||||o	GCUGUUUACAUGACCGAUUCGU	15624	HORVU4Hr1G083230
Fg-sRNA-15	HORVU5Hr1G015790.1	3	0.89	24	0	1	1	0	0	0	ACGGCUGAAGGGAAUAGAUGU	||||||||||||||o.|||||	UGCCGACUUCCCUUGCCUACA	15339	HORVU5Hr1G015790
Fg-sRNA-15	HORVU2Hr1G039360.3	3	0.89	97	0	1	1	0	0	0	ACGGCUGAAGGGAAUAGAUGU	||||||||||||||o.|||||	UGCCGACUUCCCUUGCCUACA	15339	HORVU2Hr1G039360
Fg-sRNA-15	HORVU5Hr1G015520.1	3	0.89	97	0	1	1	0	0	0	ACGGCUGAAGGGAAUAGAUGU	||||||||||||||o.|||||	UGCCGACUUCCCUUGCCUACA	15339	HORVU5Hr1G015520
Fg-sRNA-15	HORVU0Hr1G033360.1	3	0.89	88	0	1	1	0	0	0	ACGGCUGAAGGGAAUAGAUGU	||||||||||||||o.|||||	UGCCGACUUCCCUUGCCUACA	15339	HORVU0Hr1G033360
Fg-sRNA-15	HORVU3Hr1G016770.1	3	0.89	41	0	1	1	0	0	0	ACGGCUGAAGGGAAUAGAUGU	||||||||||||||o.|||||	UGCCGACUUCCCUUGCCUACA	15339	HORVU3Hr1G016770
Fg-sRNA-15	HORVU5Hr1G015640.1	3	0.89	63	0	1	1	0	0	0	ACGGCUGAAGGGAAUAGAUGU	||||||||||||||o.|||||	UGCCGACUUCCCUUGCCUACA	15339	HORVU5Hr1G015640
Fg-sRNA-15	HORVU6Hr1G024020.1	3	0.89	84	0	1	1	0	0	0	ACGGCUGAAGGGAAUAGAUGU	||||||||||||||o.|||||	UGCCGACUUCCCUUGCCUACA	15339	HORVU6Hr1G024020
Fg-sRNA-15	HORVU5Hr1G083990.1	3	0.89	117	0	1	1	0	0	0	ACGGCUGAAGGGAAUAGAUGU	||||||||||||||o.|||||	UGCCGACUUCCCUUGCCUACA	15339	HORVU5Hr1G083990
Fg-sRNA-15	HORVU2Hr1G123570.1	3	0.89	716	0	1	1	0	0	0	ACGGCUGAAGGGAAUAGAUGU	||||||||||||||o.|||||	UGCCGACUUCCCUUGCCUACA	15339	HORVU2Hr1G123570
Fg-sRNA-15	HORVU4Hr1G025470.3	3	0.89	34	0	1	1	0	0	0	ACGGCUGAAGGGAAUAGAUGU	||||||||||||||o.|||||	UGCCGACUUCCCUUGCCUACA	15339	HORVU4Hr1G025470
Fg-sRNA-15	HORVU0Hr1G023910.8	3	0.89	559	0	1	1	0	0	0	ACGGCUGAAGGGAAUAGAUGU	||||||||||||||o.|||||	UGCCGACUUCCCUUGCCUACA	15339	HORVU0Hr1G023910
Fg-sRNA-15	HORVU4Hr1G025510.5	3	0.89	2479	0	1	1	0	0	0	ACGGCUGAAGGGAAUAGAUGU	||||||||||||||o.|||||	UGCCGACUUCCCUUGCCUACA	15339	HORVU4Hr1G025510
Fg-sRNA-15	HORVU2Hr1G072960.1	3	0.89	2726	0	1	1	0	0	0	ACGGCUGAAGGGAAUAGAUGU	||||||||||||||o.|||||	UGCCGACUUCCCUUGCCUACA	15339	HORVU2Hr1G072960
Fg-sRNA-15	HORVU4Hr1G025590.1	3	0.89	1478	0	1	1	0	0	0	ACGGCUGAAGGGAAUAGAUGU	||||||||||||||o.|||||	UGCCGACUUCCCUUGCCUACA	15339	HORVU4Hr1G025590
Fg-sRNA-15	HORVU5Hr1G012990.1	3	0.89	1233	0	1	1	0	0	0	ACGGCUGAAGGGAAUAGAUGU	||||||||||||||o.|||||	UGCCGACUUCCCUUGCCUACA	15339	HORVU5Hr1G012990
Fg-sRNA-15	HORVU6Hr1G076880.1	2.5	0.79	852	0	0	1	0	1	1	ACGGCUGAAGGGAAUAGAUGU	||o|||||.|o||||||||||	UGUCGACUACUCUUAUCUACA	15339	HORVU6Hr1G076880
Fg-sRNA-15	HORVU5Hr1G015390.1	4	0.77	446	0	1	1	0	1	0	ACGGCUGAAGGGAAUAGAUGU	||||.|||||||||o.|||||	UGCCAACUUCCCUUGCCUACA	15339	HORVU5Hr1G015390
Fg-sRNA-15	HORVU1Hr1G026920.3	4	0.8	1030	0	1	1	0	1	0	ACGGCUGAAGGGAAUAGAUGU	|||.||||||||||o.|||||	UGCGGACUUCCCUUGCCUACA	15339	HORVU1Hr1G026920
Fg-sRNA-15	HORVU5Hr1G016060.1	4	0.77	1396	0	1	1	0	1	0	ACGGCUGAAGGGAAUAGAUGU	||||.|||||||||o.|||||	UGCCAACUUCCCUUGCCUACA	15339	HORVU5Hr1G016060
Fg-sRNA-15	HORVU4Hr1G063980.7	5	0.7	2007	0	2	0	0	1	0	ACGGCUGAAGGGAAUAGAUGU	|.|||||||||.|||||||.|	UUCCGACUUCCGUUAUCUAAA	15339	HORVU4Hr1G063980
Fg-sRNA-15	HORVU2Hr1G062730.13	3.5	0.78	176	1	0	0	0	1	1	ACGGCUGAAGGGAAUAGAUGU	.||||o||||||||.||||||	GGCCGGCUUCCCUU-UCUACA	15339	HORVU2Hr1G062730
Fg-sRNA-15	HORVU4Hr1G050400.1	5	0.56	55	0	0	0	0	4	2	ACGGCUGAAGGGAAUAGAUGU	|.oo...||||||||||||||	UUUUCUAUUCCCUUAUCUACA	15339	HORVU4Hr1G050400
Fg-sRNA-15	HORVU0Hr1G032440.1	5.5	0.67	294	0	2	1	0	0	1	ACGGCUGAAGGGAAUAGAUGU	||o|||||||.|||||.||o|	UGUCGACUUCACUUAUGUAUA	15339	HORVU0Hr1G032440
Fg-sRNA-16	HORVU3Hr1G022950.1	5	0.75	858	0	1	1	0	2	0	UGUGGCAGGCUAGGGAUCAGCCG	|||||||.|.||.|||o||||||	ACACCGUGCUAUGCCUGGUCGGC	14726	HORVU3Hr1G022950
Fg-sRNA-16	HORVU2Hr1G072960.1	3.5	0.85	977	0	0	1	0	2	1	UGUGGCAGGCUAGGGAUCAGCCG	|||o|..|||||||||o||||||	ACAUCCGCCGAUCCCUGGUCGGC	14726	HORVU2Hr1G072960
Fg-sRNA-16	HORVU0Hr1G023930.3	3.5	0.85	1719	0	0	1	0	2	1	UGUGGCAGGCUAGGGAUCAGCCG	|||o|..|||||||||o||||||	ACAUCCGCCGAUCCCUGGUCGGC	14726	HORVU0Hr1G023930
Fg-sRNA-16	HORVU0Hr1G003660.1	3.5	0.85	897	0	0	1	0	2	1	UGUGGCAGGCUAGGGAUCAGCCG	|||o|..|||||||||o||||||	ACAUCCGCCGAUCCCUGGUCGGC	14726	HORVU0Hr1G003660
Fg-sRNA-16	HORVU5Hr1G015600.4	3.5	0.85	808	0	0	1	0	2	1	UGUGGCAGGCUAGGGAUCAGCCG	|||o|..|||||||||o||||||	ACAUCCGCCGAUCCCUGGUCGGC	14726	HORVU5Hr1G015600
Fg-sRNA-16	HORVU5Hr1G052320.1	4.5	0.79	119	0	1	1	0	1	1	UGUGGCAGGCUAGGGAUCAGCCG	||o|||.|||||||||.||o|||	ACGCCGCCCGAUCCCUCGUUGGC	14726	HORVU5Hr1G052320
Fg-sRNA-16	HORVU4Hr1G082260.1	6	0.68	44	0	1	1	0	3	0	UGUGGCAGGCUAGGGAUCAGCCG	.|.||||.||||||||o|.||||	UCCCCGUGCGAUCCCUGGACGGC	14726	HORVU4Hr1G082260
Fg-sRNA-17	HORVU3Hr1G043800.22	3.5	0.75	224	0	0	1	0	2	1	UCUACUAAUUGGUUCGGGUUCAG	|.o||||.|||||||||o|||||	AUGUGAUGAACCAAGCCUAAGUC	14620	HORVU3Hr1G043800
Fg-sRNA-17	HORVU4Hr1G060370.2	6	0.74	2864	0	1	1	0	3	0	UCUACUAAUUGGUUCGGGUUCAG	|..||||||||o|||||||||..	AAUUGAUUAACUAAGCCCAAGCA	14620	HORVU4Hr1G060370
Fg-sRNA-18	HORVU0Hr1G025620.1	4.5	0.77	148	0	1	0	0	2	1	GUGUGGGUCUUUAAACAGACU	||.||o|||||||||||||..	CAGACUCAGAAAUUUGUCUCU	14431	HORVU0Hr1G025620
Fg-sRNA-18	HORVU3Hr1G084170.1	4	0.75	3487	0	1	1	0	1	0	GUGUGGGUCUUUAAACAGACU	||||||||.|o|||||.||||	CACACCCACAGAUUUGGCUGA	14431	HORVU3Hr1G084170
Fg-sRNA-18	HORVU3Hr1G082080.10	2.5	0.77	1077	0	0	0	0	1	3	GUGUGGGUCUUUAAACAGACU	oo||o||.|||||||||||||	UGCAUCCUGAAAUUUGUCUGA	14431	HORVU3Hr1G082080
Fg-sRNA-18	HORVU1Hr1G005470.1	5	0.58	383	0	1	0	0	3	0	GUGUGGGUCUUUAAACAGACU	..||||.|||||.||||||||	ACCACCAAGAAAGUUGUCUGA	14431	HORVU1Hr1G005470
Fg-sRNA-18	HORVU6Hr1G090990.10	5	0.71	1779	0	1	0	0	1	4	GUGUGGGUCUUUAAACAGACU	oooo|||||||||||||||..	UGUGCCCAGAAAUUUGUCUCU	14431	HORVU6Hr1G090990
Fg-sRNA-18	HORVU1Hr1G069950.1	5	0.6	67	0	1	0	0	3	0	GUGUGGGUCUUUAAACAGACU	||||||.|.|||||||.|||.	CACACCAAAAAAUUUGCCUGC	14431	HORVU1Hr1G069950
Fg-sRNA-19	HORVU5Hr1G012990.1	0	1	413	0	0	0	0	0	0	CUAUCCUUCUCGGCUGUAGCU	|||||||||||||||||||||	GAUAGGAAGAGCCGACAUCGA	13215	HORVU5Hr1G012990
Fg-sRNA-19	HORVU4Hr1G025510.2	0	1	613	0	0	0	0	0	0	CUAUCCUUCUCGGCUGUAGCU	|||||||||||||||||||||	GAUAGGAAGAGCCGACAUCGA	13215	HORVU4Hr1G025510
Fg-sRNA-19	HORVU4Hr1G025590.1	0	1	496	0	0	0	0	0	0	CUAUCCUUCUCGGCUGUAGCU	|||||||||||||||||||||	GAUAGGAAGAGCCGACAUCGA	13215	HORVU4Hr1G025590
Fg-sRNA-19	HORVU2Hr1G039360.1	0	1	501	0	0	0	0	0	0	CUAUCCUUCUCGGCUGUAGCU	|||||||||||||||||||||	GAUAGGAAGAGCCGACAUCGA	13215	HORVU2Hr1G039360
Fg-sRNA-19	HORVU5Hr1G016060.1	0	1	413	0	0	0	0	0	0	CUAUCCUUCUCGGCUGUAGCU	|||||||||||||||||||||	GAUAGGAAGAGCCGACAUCGA	13215	HORVU5Hr1G016060
Fg-sRNA-19	HORVU1Hr1G026920.4	0	1	47	0	0	0	0	0	0	CUAUCCUUCUCGGCUGUAGCU	|||||||||||||||||||||	GAUAGGAAGAGCCGACAUCGA	13215	HORVU1Hr1G026920
Fg-sRNA-19	HORVU7Hr1G053550.5	0	1	474	0	0	0	0	0	0	CUAUCCUUCUCGGCUGUAGCU	|||||||||||||||||||||	GAUAGGAAGAGCCGACAUCGA	13215	HORVU7Hr1G053550
Fg-sRNA-19	HORVU5Hr1G049860.1	0	1	408	0	0	0	0	0	0	CUAUCCUUCUCGGCUGUAGCU	|||||||||||||||||||||	GAUAGGAAGAGCCGACAUCGA	13215	HORVU5Hr1G049860
Fg-sRNA-19	HORVU5Hr1G015390.4	0	1	491	0	0	0	0	0	0	CUAUCCUUCUCGGCUGUAGCU	|||||||||||||||||||||	GAUAGGAAGAGCCGACAUCGA	13215	HORVU5Hr1G015390
Fg-sRNA-19	HORVU2Hr1G072920.1	0	1	497	0	0	0	0	0	0	CUAUCCUUCUCGGCUGUAGCU	|||||||||||||||||||||	GAUAGGAAGAGCCGACAUCGA	13215	HORVU2Hr1G072920
Fg-sRNA-19	HORVU2Hr1G039150.1	0	1	402	0	0	0	0	0	0	CUAUCCUUCUCGGCUGUAGCU	|||||||||||||||||||||	GAUAGGAAGAGCCGACAUCGA	13215	HORVU2Hr1G039150
Fg-sRNA-19	HORVU2Hr1G053620.1	0	1	495	0	0	0	0	0	0	CUAUCCUUCUCGGCUGUAGCU	|||||||||||||||||||||	GAUAGGAAGAGCCGACAUCGA	13215	HORVU2Hr1G053620
Fg-sRNA-19	HORVU5Hr1G083980.1	0	1	500	0	0	0	0	0	0	CUAUCCUUCUCGGCUGUAGCU	|||||||||||||||||||||	GAUAGGAAGAGCCGACAUCGA	13215	HORVU5Hr1G083980
Fg-sRNA-19	HORVU0Hr1G023910.1	0	1	149	0	0	0	0	0	0	CUAUCCUUCUCGGCUGUAGCU	|||||||||||||||||||||	GAUAGGAAGAGCCGACAUCGA	13215	HORVU0Hr1G023910
Fg-sRNA-19	HORVU0Hr1G035470.1	0	1	265	0	0	0	0	0	0	CUAUCCUUCUCGGCUGUAGCU	|||||||||||||||||||||	GAUAGGAAGAGCCGACAUCGA	13215	HORVU0Hr1G035470
Fg-sRNA-19	HORVU5Hr1G024420.1	0	1	418	0	0	0	0	0	0	CUAUCCUUCUCGGCUGUAGCU	|||||||||||||||||||||	GAUAGGAAGAGCCGACAUCGA	13215	HORVU5Hr1G024420
Fg-sRNA-19	HORVU2Hr1G039180.1	0	1	264	0	0	0	0	0	0	CUAUCCUUCUCGGCUGUAGCU	|||||||||||||||||||||	GAUAGGAAGAGCCGACAUCGA	13215	HORVU2Hr1G039180
Fg-sRNA-19	HORVU7Hr1G107130.1	0	1	3	0	0	0	0	0	0	CUAUCCUUCUCGGCUGUAGCU	|||||||||||||||||||||	GAUAGGAAGAGCCGACAUCGA	13215	HORVU7Hr1G107130
Fg-sRNA-19	HORVU7Hr1G053660.1	0	1	184	0	0	0	0	0	0	CUAUCCUUCUCGGCUGUAGCU	|||||||||||||||||||||	GAUAGGAAGAGCCGACAUCGA	13215	HORVU7Hr1G053660
Fg-sRNA-19	HORVU4Hr1G025470.4	1	0.99	500	0	0	1	0	0	0	CUAUCCUUCUCGGCUGUAGCU	||||||||||||||o||||||	GAUAGGAAGAGCCGGCAUCGA	13215	HORVU4Hr1G025470
Fg-sRNA-19	HORVU1Hr1G027360.1	1	0.87	268	0	0	0	0	1	0	CUAUCCUUCUCGGCUGUAGCU	||||||||.||||||||||||	GAUAGGAAAAGCCGACAUCGA	13215	HORVU1Hr1G027360
Fg-sRNA-19	HORVU1Hr1G027300.1	2	0.88	28	0	1	0	0	0	0	CUAUCCUUCUCGGCUGUAGCU	|||||||||||||.|||||||	GAUAGGAAGAGCCAACAUCGA	13215	HORVU1Hr1G027300
Fg-sRNA-19	HORVU1Hr1G026870.1	3	0.84	246	0	1	1	0	0	0	CUAUCCUUCUCGGCUGUAGCU	||||||||||||o.|||||||	GAUAGGAAGAGCUCACAUCGA	13215	HORVU1Hr1G026870
Fg-sRNA-19	HORVU1Hr1G027220.1	3	0.84	224	0	1	1	0	0	0	CUAUCCUUCUCGGCUGUAGCU	||||||||||||o.|||||||	GAUAGGAAGAGCUCACAUCGA	13215	HORVU1Hr1G027220
Fg-sRNA-19	HORVU2Hr1G062280.1	3.5	0.81	678	0	0	0	0	3	1	CUAUCCUUCUCGGCUGUAGCU	|..o.||||||||||||||||	GUGGCGAAGAGCCGACAUCGA	13215	HORVU2Hr1G062280
Fg-sRNA-19	HORVU4Hr1G027720.1	3.5	0.81	305	0	0	0	0	3	1	CUAUCCUUCUCGGCUGUAGCU	|..o.||||||||||||||||	GUGGCGAAGAGCCGACAUCGA	13215	HORVU4Hr1G027720
Fg-sRNA-19	HORVU5Hr1G064800.1	3.5	0.81	88	0	0	0	0	3	1	CUAUCCUUCUCGGCUGUAGCU	|..o.||||||||||||||||	GUGGCGAAGAGCCGACAUCGA	13215	HORVU5Hr1G064800
Fg-sRNA-19	HORVU0Hr1G025120.1	3.5	0.81	36	0	0	0	0	3	1	CUAUCCUUCUCGGCUGUAGCU	|..o.||||||||||||||||	GUGGCGAAGAGCCGACAUCGA	13215	HORVU0Hr1G025120
Fg-sRNA-19	HORVU5Hr1G068860.1	3.5	0.81	249	0	0	0	0	3	1	CUAUCCUUCUCGGCUGUAGCU	|..o.||||||||||||||||	GUGGCGAAGAGCCGACAUCGA	13215	HORVU5Hr1G068860
Fg-sRNA-19	HORVU6Hr1G075100.3	5	0.67	1029	0	2	0	0	1	0	CUAUCCUUCUCGGCUGUAGCU	|||||.|||||||.|||||.|	GAUAGAAAGAGCCCACAUCCA	13215	HORVU6Hr1G075100
Fg-sRNA-19	HORVU5Hr1G049980.1	6	0.7	276	0	2	0	0	2	0	CUAUCCUUCUCGGCUGUAGCU	||.|||||||||||.|.|||.	GAGAGGAAGAGCCGCCUUCGC	13215	HORVU5Hr1G049980
Fg-sRNA-19	HORVU5Hr1G046240.2	6	0.64	2028	0	2	0	0	2	0	CUAUCCUUCUCGGCUGUAGCU	.|.|||||||||||.||||.|	AACAGGAAGAGCCGCCAUCAA	13215	HORVU5Hr1G046240
Fg-sRNA-19	HORVU2Hr1G016510.2	5	0.65	1332	0	1	1	0	2	0	CUAUCCUUCUCGGCUGUAGCU	.||.|||||||o||.||||||	UAUUGGAAGAGUCGUCAUCGA	13215	HORVU2Hr1G016510
Fg-sRNA-19	HORVU5Hr1G069950.1	4	0.82	1039	0	1	0	0	1	2	CUAUCCUUCUCGGCUGUAGCU	|o||||||..||||||||||o	GGUAGGAAAUGCCGACAUCGG	13215	HORVU5Hr1G069950
Fg-sRNA-19	HORVU3Hr1G051610.1	6	0.58	1695	0	1	0	0	4	0	CUAUCCUUCUCGGCUGUAGCU	..||.||||||||||||.||.	CCUACGAAGAGCCGACAACGC	13215	HORVU3Hr1G051610
Fg-sRNA-20	HORVU4Hr1G062740.8	4.5	0.77	434	0	1	1	0	1	1	UGAGAUGACGAAUGUCCUGGCA	o||||.||||.||||||||o||	GCUCUUCUGCAUACAGGACUGU	13073	HORVU4Hr1G062740
Fg-sRNA-20	HORVU5Hr1G106380.2	6	0.73	2378	0	2	0	0	2	0	UGAGAUGACGAAUGUCCUGGCA	||..|||||||||.||||||.|	ACAAUACUGCUUAGAGGACCCU	13073	HORVU5Hr1G106380
Fg-sRNA-20	HORVU3Hr1G084640.24	6	0.74	5552	0	1	1	0	3	0	UGAGAUGACGAAUGUCCUGGCA	.|||||.|||||o.|||||||.	CCUCUAGUGCUUGGAGGACCGA	13073	HORVU3Hr1G084640
Fg-sRNA-20	HORVU3Hr1G110480.15	5	0.69	378	0	1	0	0	2	2	UGAGAUGACGAAUGUCCUGGCA	.|.o|o||||.|||||||||||	UCCUUGCUGCGUACAGGACCGU	13073	HORVU3Hr1G110480
Fg-sRNA-20	HORVU3Hr1G110240.1	5	0.69	390	0	1	0	0	2	2	UGAGAUGACGAAUGUCCUGGCA	.|.o|o||||.|||||||||||	UCCUUGCUGCGUACAGGACCGU	13073	HORVU3Hr1G110240
Fg-sRNA-21	HORVU7Hr1G118240.11	4	0.69	776	0	1	0	0	2	0	UACUGUCCAAGAAGUUCCGGU	.|.|||||||||||||||.||	CUAACAGGUUCUUCAAGGGCA	12666	HORVU7Hr1G118240
Fg-sRNA-21	HORVU4Hr1G066530.27	4.5	0.7	17	0	1	0	0	2	1	UACUGUCCAAGAAGUUCCGGU	.|||.||||||||||||||.o	CUGAAAGGUUCUUCAAGGCAG	12666	HORVU4Hr1G066530
Fg-sRNA-21	HORVU2Hr1G023650.8	5	0.68	327	0	2	0	0	1	0	UACUGUCCAAGAAGUUCCGGU	||||||.||.|.|||||||||	AUGACAUGUGCCUCAAGGCCA	12666	HORVU2Hr1G023650
Fg-sRNA-21	HORVU3Hr1G086480.2	4	0.71	836	0	1	1	0	1	0	UACUGUCCAAGAAGUUCCGGU	||||||||.||||||||.o||	AUGACAGGGUCUUCAAGCUCA	12666	HORVU3Hr1G086480
Fg-sRNA-21	HORVU3Hr1G089450.15	5.5	0.71	1179	0	2	0	0	1	1	UACUGUCCAAGAAGUUCCGGU	||||||.||||||.|||||.o	AUGACAAGUUCUUGAAGGCAG	12666	HORVU3Hr1G089450
Fg-sRNA-21	HORVU0Hr1G016330.9	5.5	0.69	36	0	2	0	0	1	1	UACUGUCCAAGAAGUUCCGGU	.||||||||||.||||.|||o	UUGACAGGUUCCUCAACGCCG	12666	HORVU0Hr1G016330
Fg-sRNA-21	HORVU7Hr1G120340.1	6	0.74	952	0	2	0	0	2	0	UACUGUCCAAGAAGUUCCGGU	|.||||||||||.||||||..	AGGACAGGUUCUCCAAGGCGU	12666	HORVU7Hr1G120340
Fg-sRNA-21	HORVU7Hr1G089270.1	6	0.68	1281	0	2	0	0	2	0	UACUGUCCAAGAAGUUCCGGU	..|||||||.||||||||.||	CGGACAGGUACUUCAAGGGCA	12666	HORVU7Hr1G089270
Fg-sRNA-22	HORVU1Hr1G053020.18	4	0.67	741	1	0	0	0	2	0	UCUCUAGGCAACAACUU-UCAAA	|.||.||||||||||||.|||||	ACAGUUCCGUUGUUGAAGAGUUU	12581	HORVU1Hr1G053020
Fg-sRNA-22	HORVU3Hr1G064990.8	6	0.57	1171	0	2	0	0	2	0	UCUCUAGGCAACAACUUUCAAA	||.||||.|||..|||||||||	AGUGAUCAGUUCCUGAAAGUUU	12581	HORVU3Hr1G064990
Fg-sRNA-22	HORVU2Hr1G004690.1	6	0.64	44	0	2	0	0	2	0	UCUCUAGGCAACAACUUUCAAA	||||||..||.||||||||.||	AGAGAUAGGUCGUUGAAAGCUU	12581	HORVU2Hr1G004690
Fg-sRNA-22	HORVU5Hr1G051500.5	5.5	0.73	3387	0	2	0	0	1	1	UCUCUAGGCAACAACUUUCAAA	|||||||o|.||||||||..||	AGAGAUCUGCUGUUGAAAACUU	12581	HORVU5Hr1G051500
Fg-sRNA-23	HORVU0Hr1G023910.7	0.5	0.99	500	0	0	0	0	0	1	UGUCAGUCUAAGGGGAACAGGC	||||||o|||||||||||||||	ACAGUCGGAUUCCCCUUGUCCG	12541	HORVU0Hr1G023910
Fg-sRNA-23	HORVU2Hr1G072920.1	0.5	0.99	1254	0	0	0	0	0	1	UGUCAGUCUAAGGGGAACAGGC	||||||o|||||||||||||||	ACAGUCGGAUUCCCCUUGUCCG	12541	HORVU2Hr1G072920
Fg-sRNA-23	HORVU5Hr1G049860.1	0.5	0.99	1293	0	0	0	0	0	1	UGUCAGUCUAAGGGGAACAGGC	||||||o|||||||||||||||	ACAGUCGGAUUCCCCUUGUCCG	12541	HORVU5Hr1G049860
Fg-sRNA-23	HORVU4Hr1G025470.1	0.5	0.99	348	0	0	0	0	0	1	UGUCAGUCUAAGGGGAACAGGC	||||||o|||||||||||||||	ACAGUCGGAUUCCCCUUGUCCG	12541	HORVU4Hr1G025470
Fg-sRNA-23	HORVU7Hr1G053550.2	0.5	0.99	1006	0	0	0	0	0	1	UGUCAGUCUAAGGGGAACAGGC	||||||o|||||||||||||||	ACAGUCGGAUUCCCCUUGUCCG	12541	HORVU7Hr1G053550
Fg-sRNA-23	HORVU4Hr1G025510.5	0.5	0.99	2048	0	0	0	0	0	1	UGUCAGUCUAAGGGGAACAGGC	||||||o|||||||||||||||	ACAGUCGGAUUCCCCUUGUCCG	12541	HORVU4Hr1G025510
Fg-sRNA-23	HORVU2Hr1G072960.1	0.5	0.99	2501	0	0	0	0	0	1	UGUCAGUCUAAGGGGAACAGGC	||||||o|||||||||||||||	ACAGUCGGAUUCCCCUUGUCCG	12541	HORVU2Hr1G072960
Fg-sRNA-23	HORVU4Hr1G025590.1	0.5	0.99	1253	0	0	0	0	0	1	UGUCAGUCUAAGGGGAACAGGC	||||||o|||||||||||||||	ACAGUCGGAUUCCCCUUGUCCG	12541	HORVU4Hr1G025590
Fg-sRNA-23	HORVU5Hr1G012990.1	0.5	0.99	1171	0	0	0	0	0	1	UGUCAGUCUAAGGGGAACAGGC	||||||o|||||||||||||||	ACAGUCGGAUUCCCCUUGUCCG	12541	HORVU5Hr1G012990
Fg-sRNA-23	HORVU1Hr1G026920.2	1.5	0.97	1249	0	0	0	0	1	1	UGUCAGUCUAAGGGGAACAGGC	||||||o||||||||||||||.	ACAGUCGGAUUCCCCUUGUCCA	12541	HORVU1Hr1G026920
Fg-sRNA-23	HORVU5Hr1G015390.1	1	0.95	221	0	0	0	0	0	2	UGUCAGUCUAAGGGGAACAGGC	|o||||o|||||||||||||||	AUAGUCGGAUUCCCCUUGUCCG	12541	HORVU5Hr1G015390
Fg-sRNA-23	HORVU5Hr1G016060.1	1	0.95	1171	0	0	0	0	0	2	UGUCAGUCUAAGGGGAACAGGC	|o||||o|||||||||||||||	AUAGUCGGAUUCCCCUUGUCCG	12541	HORVU5Hr1G016060
Fg-sRNA-23	HORVU2Hr1G039360.1	2	0.92	1259	0	0	0	0	1	2	UGUCAGUCUAAGGGGAACAGGC	|||||oo||||||||||||||.	ACAGUUGGAUUCCCCUUGUCCA	12541	HORVU2Hr1G039360
Fg-sRNA-23	HORVU7Hr1G048730.3	5	0.65	128	0	0	0	0	5	0	UGUCAGUCUAAGGGGAACAGGC	.|..||||.||||||||||||.	UCCCUCAGCUUCCCCUUGUCCA	12541	HORVU7Hr1G048730
Fg-sRNA-23	HORVU7Hr1G045950.1	6	0.66	53	0	2	1	0	1	0	UGUCAGUCUAAGGGGAACAGGC	|||||||||.||.o|||||.||	ACAGUCAGAAUCAUCUUGUGCG	12541	HORVU7Hr1G045950
Fg-sRNA-23	HORVU4Hr1G022920.1	3.5	0.75	315	0	0	0	0	3	1	UGUCAGUCUAAGGGGAACAGGC	||..||o||.||||||||||||	ACCCUCGGAAUCCCCUUGUCCG	12541	HORVU4Hr1G022920
Fg-sRNA-23	HORVU4Hr1G082700.2	5	0.62	18	0	0	0	0	5	0	UGUCAGUCUAAGGGGAACAGGC	.|.|||..|||||||||||||.	CCCGUCCCAUUCCCCUUGUCCC	12541	HORVU4Hr1G082700
Fg-sRNA-23	HORVU5Hr1G039900.2	6	0.61	1513	0	1	1	0	3	0	UGUCAGUCUAAGGGGAACAGGC	..||||.|||||o||||.||||	UAAGUCUGAUUCUCCUUUUCCG	12541	HORVU5Hr1G039900
Fg-sRNA-24	HORVU4Hr1G025570.3	0	1	67	0	0	0	0	0	0	ACGAUGAUGGUGGUUCUAGACG	||||||||||||||||||||||	UGCUACUACCACCAAGAUCUGC	12231	HORVU4Hr1G025570
Fg-sRNA-24	HORVU5Hr1G015640.1	0	1	516	0	0	0	0	0	0	ACGAUGAUGGUGGUUCUAGACG	||||||||||||||||||||||	UGCUACUACCACCAAGAUCUGC	12231	HORVU5Hr1G015640
Fg-sRNA-24	HORVU6Hr1G024020.1	0	1	544	0	0	0	0	0	0	ACGAUGAUGGUGGUUCUAGACG	||||||||||||||||||||||	UGCUACUACCACCAAGAUCUGC	12231	HORVU6Hr1G024020
Fg-sRNA-24	HORVU5Hr1G083990.1	0	1	570	0	0	0	0	0	0	ACGAUGAUGGUGGUUCUAGACG	||||||||||||||||||||||	UGCUACUACCACCAAGAUCUGC	12231	HORVU5Hr1G083990
Fg-sRNA-24	HORVU5Hr1G015390.1	0	1	899	0	0	0	0	0	0	ACGAUGAUGGUGGUUCUAGACG	||||||||||||||||||||||	UGCUACUACCACCAAGAUCUGC	12231	HORVU5Hr1G015390
Fg-sRNA-24	HORVU4Hr1G025470.3	0	1	487	0	0	0	0	0	0	ACGAUGAUGGUGGUUCUAGACG	||||||||||||||||||||||	UGCUACUACCACCAAGAUCUGC	12231	HORVU4Hr1G025470
Fg-sRNA-24	HORVU5Hr1G049860.1	0	1	1035	0	0	0	0	0	0	ACGAUGAUGGUGGUUCUAGACG	||||||||||||||||||||||	UGCUACUACCACCAAGAUCUGC	12231	HORVU5Hr1G049860
Fg-sRNA-24	HORVU0Hr1G023910.8	0	1	1012	0	0	0	0	0	0	ACGAUGAUGGUGGUUCUAGACG	||||||||||||||||||||||	UGCUACUACCACCAAGAUCUGC	12231	HORVU0Hr1G023910
Fg-sRNA-24	HORVU1Hr1G026920.5	0	1	1474	0	0	0	0	0	0	ACGAUGAUGGUGGUUCUAGACG	||||||||||||||||||||||	UGCUACUACCACCAAGAUCUGC	12231	HORVU1Hr1G026920
Fg-sRNA-24	HORVU5Hr1G016060.1	0	1	1849	0	0	0	0	0	0	ACGAUGAUGGUGGUUCUAGACG	||||||||||||||||||||||	UGCUACUACCACCAAGAUCUGC	12231	HORVU5Hr1G016060
Fg-sRNA-24	HORVU2Hr1G039360.1	0	1	1901	0	0	0	0	0	0	ACGAUGAUGGUGGUUCUAGACG	||||||||||||||||||||||	UGCUACUACCACCAAGAUCUGC	12231	HORVU2Hr1G039360
Fg-sRNA-24	HORVU2Hr1G072960.1	0	1	3179	0	0	0	0	0	0	ACGAUGAUGGUGGUUCUAGACG	||||||||||||||||||||||	UGCUACUACCACCAAGAUCUGC	12231	HORVU2Hr1G072960
Fg-sRNA-24	HORVU4Hr1G025590.1	0	1	1931	0	0	0	0	0	0	ACGAUGAUGGUGGUUCUAGACG	||||||||||||||||||||||	UGCUACUACCACCAAGAUCUGC	12231	HORVU4Hr1G025590
Fg-sRNA-24	HORVU5Hr1G012990.1	0	1	1739	0	0	0	0	0	0	ACGAUGAUGGUGGUUCUAGACG	||||||||||||||||||||||	UGCUACUACCACCAAGAUCUGC	12231	HORVU5Hr1G012990
Fg-sRNA-24	HORVU7Hr1G053550.4	1	0.87	192	0	0	0	0	1	0	ACGAUGAUGGUGGUUCUAGACG	|.||||||||||||||||||||	UUCUACUACCACCAAGAUCUGC	12231	HORVU7Hr1G053550
Fg-sRNA-24	HORVU4Hr1G025510.4	2	0.91	437	0	1	0	0	0	0	ACGAUGAUGGUGGUUCUAGACG	|||||||||||||||||||.||	UGCUACUACCACCAAGAUCCGC	12231	HORVU4Hr1G025510
Fg-sRNA-24	HORVU2Hr1G039190.1	2	0.92	608	0	1	0	0	0	0	ACGAUGAUGGUGGUUCUAGACG	||||||||||||||.|||||||	UGCUACUACCACCACGAUCUGC	12231	HORVU2Hr1G039190
Fg-sRNA-24	HORVU1Hr1G027340.3	2	0.78	147	0	0	0	0	2	0	ACGAUGAUGGUGGUUCUAGACG	|.|.||||||||||||||||||	UUCAACUACCACCAAGAUCUGC	12231	HORVU1Hr1G027340
Fg-sRNA-24	HORVU3Hr1G031800.14	4	0.74	82	0	1	0	0	1	2	ACGAUGAUGGUGGUUCUAGACG	.||||o||||.||||||||||o	CGCUAUUACCCCCAAGAUCUGU	12231	HORVU3Hr1G031800
Fg-sRNA-24	HORVU7Hr1G111720.1	2.5	0.91	1197	0	0	0	0	1	3	ACGAUGAUGGUGGUUCUAGACG	||o|o||o|||||||||||||.	UGUUGCUGCCACCAAGAUCUGA	12231	HORVU7Hr1G111720
Fg-sRNA-24	HORVU6Hr1G008780.3	5	0.61	205	0	0	0	0	5	0	ACGAUGAUGGUGGUUCUAGACG	..|.||.||||||||||||||.	ACCGACAACCACCAAGAUCUGA	12231	HORVU6Hr1G008780
Fg-sRNA-24	HORVU6Hr1G008720.3	5	0.61	154	0	0	0	0	5	0	ACGAUGAUGGUGGUUCUAGACG	..|.||.||||||||||||||.	ACCGACAACCACCAAGAUCUGA	12231	HORVU6Hr1G008720
Fg-sRNA-25	HORVU1Hr1G004560.1	3	0.87	491	0	0	2	0	1	0	GGAUGGACUAGGCUCCAGUUG	||||||||||oo||||||||.	CCUACCUGAUUUGAGGUCAAA	12171	HORVU1Hr1G004560
Fg-sRNA-25	HORVU5Hr1G080900.14	3.5	0.78	1472	0	1	0	0	1	1	GGAUGGACUAGGCUCCAGUUG	|||.||||o|||.||||||||	CCUUCCUGGUCCAAGGUCAAC	12171	HORVU5Hr1G080900
Fg-sRNA-25	HORVU3Hr1G041600.19	4	0.68	420	0	1	1	0	1	0	GGAUGGACUAGGCUCCAGUUG	||||.|||||o||||.|||||	CCUAACUGAUUCGAGAUCAAC	12171	HORVU3Hr1G041600
Fg-sRNA-25	HORVU1Hr1G066390.1	6	0.67	80	0	1	0	0	4	0	GGAUGGACUAGGCUCCAGUUG	.|..|||||||.||||||||.	ACCUCCUGAUCAGAGGUCAAA	12171	HORVU1Hr1G066390
Fg-sRNA-25	HORVU7Hr1G056910.1	3	0.84	934	0	0	1	0	1	2	GGAUGGACUAGGCUCCAGUUG	|o|.||||o||||||||||o|	CUUUCCUGGUCCGAGGUCAGC	12171	HORVU7Hr1G056910
Fg-sRNA-25	HORVU0Hr1G016890.1	5	0.67	93	0	1	0	0	3	0	GGAUGGACUAGGCUCCAGUUG	|||.|||..|||||||||.||	CCUUCCUUCUCCGAGGUCCAC	12171	HORVU0Hr1G016890
Fg-sRNA-26	HORVU3Hr1G070760.1	5	0.79	150	0	1	0	0	2	2	GUGCAAGUCAACGCAACGGCGCGU	.o|||||o|||||||||.|||||.	GGCGUUCGGUUGCGUUGACGCGCU	12051	HORVU3Hr1G070760
Fg-sRNA-26	HORVU4Hr1G004050.1	6	0.73	774	0	1	0	0	4	0	GUGCAAGUCAACGCAACGGCGCGU	|||||||....||||.||||||||	CACGUUCCAGAGCGUGGCCGCGCA	12051	HORVU4Hr1G004050
Fg-sRNA-27	HORVU2Hr1G053660.1	0	1	430	0	0	0	0	0	0	UCUCAGUUCGAGUUGUCCCAG	|||||||||||||||||||||	AGAGUCAAGCUCAACAGGGUC	11948	HORVU2Hr1G053660
Fg-sRNA-27	HORVU0Hr1G023910.7	0	1	213	0	0	0	0	0	0	UCUCAGUUCGAGUUGUCCCAG	|||||||||||||||||||||	AGAGUCAAGCUCAACAGGGUC	11948	HORVU0Hr1G023910
Fg-sRNA-27	HORVU0Hr1G035470.1	0	1	736	0	0	0	0	0	0	UCUCAGUUCGAGUUGUCCCAG	|||||||||||||||||||||	AGAGUCAAGCUCAACAGGGUC	11948	HORVU0Hr1G035470
Fg-sRNA-27	HORVU2Hr1G039360.2	0	1	713	0	0	0	0	0	0	UCUCAGUUCGAGUUGUCCCAG	|||||||||||||||||||||	AGAGUCAAGCUCAACAGGGUC	11948	HORVU2Hr1G039360
Fg-sRNA-27	HORVU5Hr1G016060.2	0	1	883	0	0	0	0	0	0	UCUCAGUUCGAGUUGUCCCAG	|||||||||||||||||||||	AGAGUCAAGCUCAACAGGGUC	11948	HORVU5Hr1G016060
Fg-sRNA-27	HORVU2Hr1G039150.1	0	1	873	0	0	0	0	0	0	UCUCAGUUCGAGUUGUCCCAG	|||||||||||||||||||||	AGAGUCAAGCUCAACAGGGUC	11948	HORVU2Hr1G039150
Fg-sRNA-27	HORVU1Hr1G026920.1	0	1	859	0	0	0	0	0	0	UCUCAGUUCGAGUUGUCCCAG	|||||||||||||||||||||	AGAGUCAAGCUCAACAGGGUC	11948	HORVU1Hr1G026920
Fg-sRNA-27	HORVU2Hr1G072920.1	0	1	967	0	0	0	0	0	0	UCUCAGUUCGAGUUGUCCCAG	|||||||||||||||||||||	AGAGUCAAGCUCAACAGGGUC	11948	HORVU2Hr1G072920
Fg-sRNA-27	HORVU7Hr1G053550.2	0	1	719	0	0	0	0	0	0	UCUCAGUUCGAGUUGUCCCAG	|||||||||||||||||||||	AGAGUCAAGCUCAACAGGGUC	11948	HORVU7Hr1G053550
Fg-sRNA-27	HORVU4Hr1G025510.1	0	1	1671	0	0	0	0	0	0	UCUCAGUUCGAGUUGUCCCAG	|||||||||||||||||||||	AGAGUCAAGCUCAACAGGGUC	11948	HORVU4Hr1G025510
Fg-sRNA-27	HORVU4Hr1G025470.4	0	1	971	0	0	0	0	0	0	UCUCAGUUCGAGUUGUCCCAG	|||||||||||||||||||||	AGAGUCAAGCUCAACAGGGUC	11948	HORVU4Hr1G025470
Fg-sRNA-27	HORVU2Hr1G072960.1	0	1	2214	0	0	0	0	0	0	UCUCAGUUCGAGUUGUCCCAG	|||||||||||||||||||||	AGAGUCAAGCUCAACAGGGUC	11948	HORVU2Hr1G072960
Fg-sRNA-27	HORVU4Hr1G025590.1	0	1	966	0	0	0	0	0	0	UCUCAGUUCGAGUUGUCCCAG	|||||||||||||||||||||	AGAGUCAAGCUCAACAGGGUC	11948	HORVU4Hr1G025590
Fg-sRNA-27	HORVU5Hr1G012990.1	0	1	884	0	0	0	0	0	0	UCUCAGUUCGAGUUGUCCCAG	|||||||||||||||||||||	AGAGUCAAGCUCAACAGGGUC	11948	HORVU5Hr1G012990
Fg-sRNA-27	HORVU5Hr1G015390.2	0.5	0.99	966	0	0	0	0	0	1	UCUCAGUUCGAGUUGUCCCAG	||||||o||||||||||||||	AGAGUCGAGCUCAACAGGGUC	11948	HORVU5Hr1G015390
Fg-sRNA-27	HORVU7Hr1G090410.4	3.5	0.81	271	0	1	0	0	1	1	UCUCAGUUCGAGUUGUCCCAG	||o|||||||||||||.|||.	AGGGUCAAGCUCAACAAGGUG	11948	HORVU7Hr1G090410
Fg-sRNA-27	HORVU5Hr1G049860.1	5	0.75	959	0	2	0	0	1	0	UCUCAGUUCGAGUUGUCCCAG	||||||||||||||||..||.	AGAGUCAAGCUCAACAAAGUG	11948	HORVU5Hr1G049860
Fg-sRNA-27	HORVU5Hr1G065420.12	5	0.72	558	0	2	0	0	1	0	UCUCAGUUCGAGUUGUCCCAG	|||.|||||.||||.||||||	AGAAUCAAGGUCAAGAGGGUC	11948	HORVU5Hr1G065420
Fg-sRNA-27	HORVU5Hr1G000760.4	6	0.6	2159	0	1	0	0	4	0	UCUCAGUUCGAGUUGUCCCAG	....||||||||||||||.||	UUCCUCAAGCUCAACAGGUUC	11948	HORVU5Hr1G000760
Fg-sRNA-27	HORVU2Hr1G019820.3	3	0.77	334	0	1	0	1	0	0	UCUCAGUUCGAGUUGUCCCAG	||||.|||||||||||.||||	AGAG-CAAGCUCAACAAGGUC	11948	HORVU2Hr1G019820
Fg-sRNA-28	HORVU2Hr1G036490.3	3	0.7	910	0	0	0	0	2	2	CGGGCCAGCCUGUCGGCGUUU	.o|o||||.||||||||||||	UUCUGGUCAGACAGCCGCAAA	11932	HORVU2Hr1G036490
Fg-sRNA-28	HORVU1Hr1G052620.1	5.5	0.64	677	0	2	0	0	1	1	CGGGCCAGCCUGUCGGCGUUU	|||||.|||.|||.||||||o	GCCCGCUCGCACAACCGCAAG	11932	HORVU1Hr1G052620
Fg-sRNA-29	HORVU3Hr1G059290.2	4.5	0.68	277	0	1	0	0	2	1	UUACUGCGAGCUUGUCCGUAC	o|||||..||.||||||||||	GAUGACAAUCAAACAGGCAUG	11708	HORVU3Hr1G059290
Fg-sRNA-30	HORVU0Hr1G023910.7	0.5	0.99	500	0	0	0	0	0	1	UGUCAGUCUAAGGGGAACAGGCA	||||||o||||||||||||||||	ACAGUCGGAUUCCCCUUGUCCGU	11390	HORVU0Hr1G023910
Fg-sRNA-30	HORVU2Hr1G072920.1	0.5	0.99	1254	0	0	0	0	0	1	UGUCAGUCUAAGGGGAACAGGCA	||||||o||||||||||||||||	ACAGUCGGAUUCCCCUUGUCCGU	11390	HORVU2Hr1G072920
Fg-sRNA-30	HORVU5Hr1G049860.1	0.5	0.99	1293	0	0	0	0	0	1	UGUCAGUCUAAGGGGAACAGGCA	||||||o||||||||||||||||	ACAGUCGGAUUCCCCUUGUCCGU	11390	HORVU5Hr1G049860
Fg-sRNA-30	HORVU4Hr1G025470.1	0.5	0.99	348	0	0	0	0	0	1	UGUCAGUCUAAGGGGAACAGGCA	||||||o||||||||||||||||	ACAGUCGGAUUCCCCUUGUCCGU	11390	HORVU4Hr1G025470
Fg-sRNA-30	HORVU7Hr1G053550.2	0.5	0.99	1006	0	0	0	0	0	1	UGUCAGUCUAAGGGGAACAGGCA	||||||o||||||||||||||||	ACAGUCGGAUUCCCCUUGUCCGU	11390	HORVU7Hr1G053550
Fg-sRNA-30	HORVU4Hr1G025510.5	0.5	0.99	2048	0	0	0	0	0	1	UGUCAGUCUAAGGGGAACAGGCA	||||||o||||||||||||||||	ACAGUCGGAUUCCCCUUGUCCGU	11390	HORVU4Hr1G025510
Fg-sRNA-30	HORVU2Hr1G072960.1	0.5	0.99	2501	0	0	0	0	0	1	UGUCAGUCUAAGGGGAACAGGCA	||||||o||||||||||||||||	ACAGUCGGAUUCCCCUUGUCCGU	11390	HORVU2Hr1G072960
Fg-sRNA-30	HORVU4Hr1G025590.1	0.5	0.99	1253	0	0	0	0	0	1	UGUCAGUCUAAGGGGAACAGGCA	||||||o||||||||||||||||	ACAGUCGGAUUCCCCUUGUCCGU	11390	HORVU4Hr1G025590
Fg-sRNA-30	HORVU5Hr1G012990.1	0.5	0.99	1171	0	0	0	0	0	1	UGUCAGUCUAAGGGGAACAGGCA	||||||o||||||||||||||||	ACAGUCGGAUUCCCCUUGUCCGU	11390	HORVU5Hr1G012990
Fg-sRNA-30	HORVU5Hr1G015390.1	1	0.95	221	0	0	0	0	0	2	UGUCAGUCUAAGGGGAACAGGCA	|o||||o||||||||||||||||	AUAGUCGGAUUCCCCUUGUCCGU	11390	HORVU5Hr1G015390
Fg-sRNA-30	HORVU1Hr1G026920.3	1	0.95	805	0	0	0	0	0	2	UGUCAGUCUAAGGGGAACAGGCA	|o||||o||||||||||||||||	AUAGUCGGAUUCCCCUUGUCCGU	11390	HORVU1Hr1G026920
Fg-sRNA-30	HORVU5Hr1G016060.1	1	0.95	1171	0	0	0	0	0	2	UGUCAGUCUAAGGGGAACAGGCA	|o||||o||||||||||||||||	AUAGUCGGAUUCCCCUUGUCCGU	11390	HORVU5Hr1G016060
Fg-sRNA-30	HORVU2Hr1G039360.1	3	0.89	1259	0	1	0	0	0	2	UGUCAGUCUAAGGGGAACAGGCA	|||||oo||||||||||||||.|	ACAGUUGGAUUCCCCUUGUCCAU	11390	HORVU2Hr1G039360
Fg-sRNA-30	HORVU5Hr1G039900.2	6	0.62	1513	0	1	1	0	3	0	UGUCAGUCUAAGGGGAACAGGCA	..||||.|||||o||||.|||||	UAAGUCUGAUUCUCCUUUUCCGU	11390	HORVU5Hr1G039900
Fg-sRNA-30	HORVU7Hr1G010230.3	5	0.59	236	0	0	0	0	4	2	UGUCAGUCUAAGGGGAACAGGCA	.|o..o|.|||||||||||||||	CCGUAUAUAUUCCCCUUGUCCGU	11390	HORVU7Hr1G010230
Fg-sRNA-30	HORVU4Hr1G022920.1	4.5	0.75	315	0	0	0	0	4	1	UGUCAGUCUAAGGGGAACAGGCA	||..||o||.||||||||||||.	ACCCUCGGAAUCCCCUUGUCCGA	11390	HORVU4Hr1G022920
Fg-sRNA-31	HORVU0Hr1G023910.7	0.5	0.99	501	0	0	0	0	0	1	GUCAGUCUAAGGGGAACAGGCA	|||||o||||||||||||||||	CAGUCGGAUUCCCCUUGUCCGU	10839	HORVU0Hr1G023910
Fg-sRNA-31	HORVU2Hr1G072920.1	0.5	0.99	1255	0	0	0	0	0	1	GUCAGUCUAAGGGGAACAGGCA	|||||o||||||||||||||||	CAGUCGGAUUCCCCUUGUCCGU	10839	HORVU2Hr1G072920
Fg-sRNA-31	HORVU5Hr1G049860.1	0.5	0.99	1294	0	0	0	0	0	1	GUCAGUCUAAGGGGAACAGGCA	|||||o||||||||||||||||	CAGUCGGAUUCCCCUUGUCCGU	10839	HORVU5Hr1G049860
Fg-sRNA-31	HORVU4Hr1G025470.1	0.5	0.99	349	0	0	0	0	0	1	GUCAGUCUAAGGGGAACAGGCA	|||||o||||||||||||||||	CAGUCGGAUUCCCCUUGUCCGU	10839	HORVU4Hr1G025470
Fg-sRNA-31	HORVU7Hr1G053550.2	0.5	0.99	1007	0	0	0	0	0	1	GUCAGUCUAAGGGGAACAGGCA	|||||o||||||||||||||||	CAGUCGGAUUCCCCUUGUCCGU	10839	HORVU7Hr1G053550
Fg-sRNA-31	HORVU4Hr1G025510.5	0.5	0.99	2049	0	0	0	0	0	1	GUCAGUCUAAGGGGAACAGGCA	|||||o||||||||||||||||	CAGUCGGAUUCCCCUUGUCCGU	10839	HORVU4Hr1G025510
Fg-sRNA-31	HORVU2Hr1G072960.1	0.5	0.99	2502	0	0	0	0	0	1	GUCAGUCUAAGGGGAACAGGCA	|||||o||||||||||||||||	CAGUCGGAUUCCCCUUGUCCGU	10839	HORVU2Hr1G072960
Fg-sRNA-31	HORVU4Hr1G025590.1	0.5	0.99	1254	0	0	0	0	0	1	GUCAGUCUAAGGGGAACAGGCA	|||||o||||||||||||||||	CAGUCGGAUUCCCCUUGUCCGU	10839	HORVU4Hr1G025590
Fg-sRNA-31	HORVU5Hr1G012990.1	0.5	0.99	1172	0	0	0	0	0	1	GUCAGUCUAAGGGGAACAGGCA	|||||o||||||||||||||||	CAGUCGGAUUCCCCUUGUCCGU	10839	HORVU5Hr1G012990
Fg-sRNA-31	HORVU5Hr1G015390.1	1	0.94	222	0	0	0	0	0	2	GUCAGUCUAAGGGGAACAGGCA	o||||o||||||||||||||||	UAGUCGGAUUCCCCUUGUCCGU	10839	HORVU5Hr1G015390
Fg-sRNA-31	HORVU1Hr1G026920.3	1	0.94	806	0	0	0	0	0	2	GUCAGUCUAAGGGGAACAGGCA	o||||o||||||||||||||||	UAGUCGGAUUCCCCUUGUCCGU	10839	HORVU1Hr1G026920
Fg-sRNA-31	HORVU5Hr1G016060.1	1	0.94	1172	0	0	0	0	0	2	GUCAGUCUAAGGGGAACAGGCA	o||||o||||||||||||||||	UAGUCGGAUUCCCCUUGUCCGU	10839	HORVU5Hr1G016060
Fg-sRNA-31	HORVU2Hr1G039360.1	3	0.88	1260	0	1	0	0	0	2	GUCAGUCUAAGGGGAACAGGCA	||||oo||||||||||||||.|	CAGUUGGAUUCCCCUUGUCCAU	10839	HORVU2Hr1G039360
Fg-sRNA-31	HORVU5Hr1G039900.2	5	0.61	1514	0	1	1	0	2	0	GUCAGUCUAAGGGGAACAGGCA	.||||.|||||o||||.|||||	AAGUCUGAUUCUCCUUUUCCGU	10839	HORVU5Hr1G039900
Fg-sRNA-31	HORVU7Hr1G010230.3	4	0.66	237	0	0	0	0	3	2	GUCAGUCUAAGGGGAACAGGCA	|o..o|.|||||||||||||||	CGUAUAUAUUCCCCUUGUCCGU	10839	HORVU7Hr1G010230
Fg-sRNA-31	HORVU7Hr1G048730.3	6	0.7	129	0	1	0	0	4	0	GUCAGUCUAAGGGGAACAGGCA	|..||||.||||||||||||..	CCCUCAGCUUCCCCUUGUCCAA	10839	HORVU7Hr1G048730
Fg-sRNA-31	HORVU5Hr1G107260.44	6	0.59	352	0	2	0	0	2	0	GUCAGUCUAAGGGGAACAGGCA	||.|||.|||.|||||||||.|	CAAUCACAUUACCCUUGUCCUU	10839	HORVU5Hr1G107260
Fg-sRNA-31	HORVU4Hr1G082700.2	6	0.69	19	0	1	0	0	4	0	GUCAGUCUAAGGGGAACAGGCA	|.|||..|||||||||||||..	CCGUCCCAUUCCCCUUGUCCCG	10839	HORVU4Hr1G082700
Fg-sRNA-31	HORVU7Hr1G098610.2	4.5	0.74	2591	0	1	0	0	1	3	GUCAGUCUAAGGGGAACAGGCA	oo|.|||o||||||.|||||||	UGGCCAGGUUCCCCGUGUCCGU	10839	HORVU7Hr1G098610
Fg-sRNA-32	HORVU1Hr1G053020.18	4.5	0.65	739	1	0	0	0	2	1	GUUCUCUAGGCAACAACUU-UCAAA	o||.||.||||||||||||.|||||	UAACAGUUCCGUUGUUGAAGAGUUU	10622	HORVU1Hr1G053020
Fg-sRNA-33	HORVU2Hr1G078260.5	5	0.71	86	0	2	0	0	1	0	ACCCGGUCAGGCCUGCGGAGUG	||.||||||||||.||||.|||	UGUGCCAGUCCGGCCGCCACAC	10328	HORVU2Hr1G078260
Fg-sRNA-33	HORVU1Hr1G046270.2	6	0.58	794	0	2	0	0	2	0	ACCCGGUCAGGCCUGCGGAGUG	||.||.|||||.|||.||||||	UGCGCAAGUCCUGACUCCUCAC	10328	HORVU1Hr1G046270
Fg-sRNA-33	HORVU3Hr1G069070.2	5	0.73	568	0	0	2	0	3	0	ACCCGGUCAGGCCUGCGGAGUG	..||||.||||||o|||o||||	GCGGCCCGUCCGGGCGCUUCAC	10328	HORVU3Hr1G069070
Fg-sRNA-34	HORVU5Hr1G021150.1	5	0.61	135	0	1	0	0	3	0	GUUAGACAGUUAGGAGUAACAC	|.|||||.|||||.|||||||.	CUAUCUGGCAAUCAUCAUUGUC	9905	HORVU5Hr1G021150
Fg-sRNA-34	HORVU4Hr1G049990.23	5.5	0.67	1947	0	2	0	0	1	1	GUUAGACAGUUAGGAGUAACAC	.|||o||||||.|||||.||||	GAAUUUGUCAAACCUCACUGUG	9905	HORVU4Hr1G049990
Fg-sRNA-34	HORVU7Hr1G072140.3	5	0.69	333	0	1	2	0	1	0	GUUAGACAGUUAGGAGUAACAC	||||||||.|||o||o||||.|	CAAUCUGUAAAUUCUUAUUGGG	9905	HORVU7Hr1G072140
Fg-sRNA-35	HORVU1Hr1G048530.1	5	0.77	825	0	2	0	0	1	0	UGCAGCUCUCGCGUGGUUUGGGC	|||.||||||||..|||||||||	ACGGCGAGAGCGACCCAAACCCG	9793	HORVU1Hr1G048530
Fg-sRNA-35	HORVU7Hr1G039330.1	5	0.64	2987	0	1	0	1	2	0	UGCAGCUC-UCGCGUGGUUUGGGC	.||.||||.|||.|||||||||||	CCGACGAGCAGCCCACCAAACCCG	9793	HORVU7Hr1G039330
Fg-sRNA-35	HORVU5Hr1G111920.2	5.5	0.56	215	0	0	0	0	5	1	UGCAGCUCUCGCGUGGUUUGGGC	.o.||.|..||||||||||||||	CUCUCCAUCGCGCACCAAACCCG	9793	HORVU5Hr1G111920
Fg-sRNA-35	HORVU5Hr1G111860.1	5.5	0.56	22	0	0	0	0	5	1	UGCAGCUCUCGCGUGGUUUGGGC	.o.||.|..||||||||||||||	CUCUCCAUCGCGCACCAAACCCG	9793	HORVU5Hr1G111860
Fg-sRNA-36	HORVU2Hr1G039320.2	4.5	0.84	96	0	2	0	0	0	1	GUCCCGAUCAUGUAAGCCGUC	|o||||||||..|||||||||	CGGGGCUAGUUGAUUCGGCAG	9671	HORVU2Hr1G039320
Fg-sRNA-36	HORVU4Hr1G025510.4	4.5	0.84	588	0	2	0	0	0	1	GUCCCGAUCAUGUAAGCCGUC	|o||||||||..|||||||||	CGGGGCUAGUUGAUUCGGCAG	9671	HORVU4Hr1G025510
Fg-sRNA-36	HORVU5Hr1G083990.1	4.5	0.84	721	0	2	0	0	0	1	GUCCCGAUCAUGUAAGCCGUC	|o||||||||..|||||||||	CGGGGCUAGUUGAUUCGGCAG	9671	HORVU5Hr1G083990
Fg-sRNA-36	HORVU1Hr1G026920.6	4.5	0.84	481	0	2	0	0	0	1	GUCCCGAUCAUGUAAGCCGUC	|o||||||||..|||||||||	CGGGGCUAGUUGAUUCGGCAG	9671	HORVU1Hr1G026920
Fg-sRNA-36	HORVU7Hr1G118340.3	5	0.71	762	0	2	0	0	1	0	GUCCCGAUCAUGUAAGCCGUC	||||||||.|.|||.||||||	CAGGGCUACUCCAUGCGGCAG	9671	HORVU7Hr1G118340
Fg-sRNA-36	HORVU1Hr1G027340.3	4.5	0.84	298	0	2	0	0	0	1	GUCCCGAUCAUGUAAGCCGUC	|o||||||||..|||||||||	CGGGGCUAGUUGAUUCGGCAG	9671	HORVU1Hr1G027340
Fg-sRNA-36	HORVU5Hr1G049860.1	4.5	0.84	1186	0	2	0	0	0	1	GUCCCGAUCAUGUAAGCCGUC	|o||||||||..|||||||||	CGGGGCUAGUUGAUUCGGCAG	9671	HORVU5Hr1G049860
Fg-sRNA-36	HORVU4Hr1G025470.1	4.5	0.84	1176	0	2	0	0	0	1	GUCCCGAUCAUGUAAGCCGUC	|o||||||||..|||||||||	CGGGGCUAGUUGAUUCGGCAG	9671	HORVU4Hr1G025470
Fg-sRNA-36	HORVU0Hr1G023910.4	4.5	0.84	2066	0	2	0	0	0	1	GUCCCGAUCAUGUAAGCCGUC	|o||||||||..|||||||||	CGGGGCUAGUUGAUUCGGCAG	9671	HORVU0Hr1G023910
Fg-sRNA-36	HORVU2Hr1G072960.1	4.5	0.84	3330	0	2	0	0	0	1	GUCCCGAUCAUGUAAGCCGUC	|o||||||||..|||||||||	CGGGGCUAGUUGAUUCGGCAG	9671	HORVU2Hr1G072960
Fg-sRNA-36	HORVU5Hr1G012990.1	4.5	0.84	1890	0	2	0	0	0	1	GUCCCGAUCAUGUAAGCCGUC	|o||||||||..|||||||||	CGGGGCUAGUUGAUUCGGCAG	9671	HORVU5Hr1G012990
Fg-sRNA-36	HORVU5Hr1G016060.1	5	0.79	2000	0	2	0	0	0	2	GUCCCGAUCAUGUAAGCCGUC	oo||||||||..|||||||||	UGGGGCUAGUUGAUUCGGCAG	9671	HORVU5Hr1G016060
Fg-sRNA-36	HORVU4Hr1G004210.19	5	0.61	229	0	1	0	0	3	0	GUCCCGAUCAUGUAAGCCGUC	||||.|.|||||||||.|||.	CAGGACCAGUACAUUCUGCAC	9671	HORVU4Hr1G004210
Fg-sRNA-36	HORVU7Hr1G101050.29	6	0.63	334	0	1	1	0	3	0	GUCCCGAUCAUGUAAGCCGUC	||||.|||.|||||||||.o.	CAGGCCUAAUACAUUCGGGGA	9671	HORVU7Hr1G101050
Fg-sRNA-36	HORVU6Hr1G012740.3	5	0.7	720	0	0	1	0	4	0	GUCCCGAUCAUGUAAGCCGUC	..|.||||||o|||||||||.	AUGAGCUAGUGCAUUCGGCAA	9671	HORVU6Hr1G012740
Fg-sRNA-37	HORVU7Hr1G053660.1	3	0.78	179	0	0	0	0	3	0	CCAUACUAUCCUUCUCGGCUGUAG	...|||||||||||||||||||||	ACAAUGAUAGGAAGAGCCGACAUC	9609	HORVU7Hr1G053660
Fg-sRNA-37	HORVU5Hr1G015390.6	3	0.78	171	0	0	0	0	3	0	CCAUACUAUCCUUCUCGGCUGUAG	...|||||||||||||||||||||	ACAAUGAUAGGAAGAGCCGACAUC	9609	HORVU5Hr1G015390
Fg-sRNA-37	HORVU2Hr1G039180.1	3	0.78	259	0	0	0	0	3	0	CCAUACUAUCCUUCUCGGCUGUAG	...|||||||||||||||||||||	ACAAUGAUAGGAAGAGCCGACAUC	9609	HORVU2Hr1G039180
Fg-sRNA-37	HORVU7Hr1G053550.3	3	0.78	110	0	0	0	0	3	0	CCAUACUAUCCUUCUCGGCUGUAG	...|||||||||||||||||||||	ACAAUGAUAGGAAGAGCCGACAUC	9609	HORVU7Hr1G053550
Fg-sRNA-37	HORVU5Hr1G016060.6	3	0.78	197	0	0	0	0	3	0	CCAUACUAUCCUUCUCGGCUGUAG	...|||||||||||||||||||||	ACAAUGAUAGGAAGAGCCGACAUC	9609	HORVU5Hr1G016060
Fg-sRNA-37	HORVU5Hr1G024420.1	3	0.78	413	0	0	0	0	3	0	CCAUACUAUCCUUCUCGGCUGUAG	...|||||||||||||||||||||	ACAAUGAUAGGAAGAGCCGACAUC	9609	HORVU5Hr1G024420
Fg-sRNA-37	HORVU0Hr1G035470.1	3	0.78	260	0	0	0	0	3	0	CCAUACUAUCCUUCUCGGCUGUAG	...|||||||||||||||||||||	ACAAUGAUAGGAAGAGCCGACAUC	9609	HORVU0Hr1G035470
Fg-sRNA-37	HORVU2Hr1G039360.2	3	0.78	237	0	0	0	0	3	0	CCAUACUAUCCUUCUCGGCUGUAG	...|||||||||||||||||||||	ACAAUGAUAGGAAGAGCCGACAUC	9609	HORVU2Hr1G039360
Fg-sRNA-37	HORVU0Hr1G023910.1	3	0.78	144	0	0	0	0	3	0	CCAUACUAUCCUUCUCGGCUGUAG	...|||||||||||||||||||||	ACAAUGAUAGGAAGAGCCGACAUC	9609	HORVU0Hr1G023910
Fg-sRNA-37	HORVU5Hr1G083980.1	3	0.78	495	0	0	0	0	3	0	CCAUACUAUCCUUCUCGGCUGUAG	...|||||||||||||||||||||	ACAAUGAUAGGAAGAGCCGACAUC	9609	HORVU5Hr1G083980
Fg-sRNA-37	HORVU2Hr1G053620.1	3	0.78	490	0	0	0	0	3	0	CCAUACUAUCCUUCUCGGCUGUAG	...|||||||||||||||||||||	ACAAUGAUAGGAAGAGCCGACAUC	9609	HORVU2Hr1G053620
Fg-sRNA-37	HORVU2Hr1G039150.1	3	0.78	397	0	0	0	0	3	0	CCAUACUAUCCUUCUCGGCUGUAG	...|||||||||||||||||||||	CAAAUGAUAGGAAGAGCCGACAUC	9609	HORVU2Hr1G039150
Fg-sRNA-37	HORVU1Hr1G026920.1	3	0.78	383	0	0	0	0	3	0	CCAUACUAUCCUUCUCGGCUGUAG	...|||||||||||||||||||||	ACAAUGAUAGGAAGAGCCGACAUC	9609	HORVU1Hr1G026920
Fg-sRNA-37	HORVU2Hr1G072920.1	3	0.78	492	0	0	0	0	3	0	CCAUACUAUCCUUCUCGGCUGUAG	...|||||||||||||||||||||	ACAAUGAUAGGAAGAGCCGACAUC	9609	HORVU2Hr1G072920
Fg-sRNA-37	HORVU5Hr1G049860.1	3	0.78	403	0	0	0	0	3	0	CCAUACUAUCCUUCUCGGCUGUAG	...|||||||||||||||||||||	ACAAUGAUAGGAAGAGCCGACAUC	9609	HORVU5Hr1G049860
Fg-sRNA-37	HORVU4Hr1G025510.1	3	0.78	926	0	0	0	0	3	0	CCAUACUAUCCUUCUCGGCUGUAG	...|||||||||||||||||||||	ACAAUGAUAGGAAGAGCCGACAUC	9609	HORVU4Hr1G025510
Fg-sRNA-37	HORVU4Hr1G025590.1	3	0.78	491	0	0	0	0	3	0	CCAUACUAUCCUUCUCGGCUGUAG	...|||||||||||||||||||||	ACAAUGAUAGGAAGAGCCGACAUC	9609	HORVU4Hr1G025590
Fg-sRNA-37	HORVU5Hr1G012990.1	3	0.78	408	0	0	0	0	3	0	CCAUACUAUCCUUCUCGGCUGUAG	...|||||||||||||||||||||	ACAAUGAUAGGAAGAGCCGACAUC	9609	HORVU5Hr1G012990
Fg-sRNA-37	HORVU1Hr1G027300.1	5	0.67	23	0	1	0	0	3	0	CCAUACUAUCCUUCUCGGCUGUAG	...|||||||||||||||.|||||	ACAAUGAUAGGAAGAGCCAACAUC	9609	HORVU1Hr1G027300
Fg-sRNA-37	HORVU1Hr1G027360.1	5	0.66	263	0	1	0	0	3	0	CCAUACUAUCCUUCUCGGCUGUAG	...||||||||||.||||||||||	ACAAUGAUAGGAAAAGCCGACAUC	9609	HORVU1Hr1G027360
Fg-sRNA-37	HORVU4Hr1G025470.4	4	0.77	495	0	0	1	0	3	0	CCAUACUAUCCUUCUCGGCUGUAG	...||||||||||||||||o||||	ACAAUGAUAGGAAGAGCCGGCAUC	9609	HORVU4Hr1G025470
Fg-sRNA-37	HORVU1Hr1G027220.1	6	0.64	219	0	1	1	0	3	0	CCAUACUAUCCUUCUCGGCUGUAG	...||||||||||||||o.|||||	ACAAUGAUAGGAAGAGCUCACAUC	9609	HORVU1Hr1G027220
Fg-sRNA-37	HORVU1Hr1G026870.1	6	0.64	241	0	1	1	0	3	0	CCAUACUAUCCUUCUCGGCUGUAG	...||||||||||||||o.|||||	ACAAUGAUAGGAAGAGCUCACAUC	9609	HORVU1Hr1G026870
Fg-sRNA-37	HORVU5Hr1G094780.64	6	0.78	595	0	1	2	0	1	2	CCAUACUAUCCUUCUCGGCUGUAG	||.|||o|||||||o||o||||.o	GGAAUGGUAGGAAGGGCUGACACU	9609	HORVU5Hr1G094780
Fg-sRNA-38	HORVU1Hr1G065820.3	3.5	0.79	1491	0	0	1	0	2	1	AUAGGGGUCGUGCUGCCUCAA	.o||.||||||o|||||||||	CGUCGCCAGCAUGACGGAGUU	9518	HORVU1Hr1G065820
Fg-sRNA-39	HORVU5Hr1G015790.1	3	0.89	25	0	1	1	0	0	0	CGGCUGAAGGGAAUAGAUGUA	|||||||||||||o.||||||	GCCGACUUCCCUUGCCUACAU	9256	HORVU5Hr1G015790
Fg-sRNA-39	HORVU2Hr1G039360.3	3	0.89	98	0	1	1	0	0	0	CGGCUGAAGGGAAUAGAUGUA	|||||||||||||o.||||||	GCCGACUUCCCUUGCCUACAU	9256	HORVU2Hr1G039360
Fg-sRNA-39	HORVU5Hr1G015520.1	3	0.89	98	0	1	1	0	0	0	CGGCUGAAGGGAAUAGAUGUA	|||||||||||||o.||||||	GCCGACUUCCCUUGCCUACAU	9256	HORVU5Hr1G015520
Fg-sRNA-39	HORVU0Hr1G033360.1	3	0.89	89	0	1	1	0	0	0	CGGCUGAAGGGAAUAGAUGUA	|||||||||||||o.||||||	GCCGACUUCCCUUGCCUACAU	9256	HORVU0Hr1G033360
Fg-sRNA-39	HORVU3Hr1G016770.1	3	0.89	42	0	1	1	0	0	0	CGGCUGAAGGGAAUAGAUGUA	|||||||||||||o.||||||	GCCGACUUCCCUUGCCUACAU	9256	HORVU3Hr1G016770
Fg-sRNA-39	HORVU5Hr1G015640.1	3	0.89	64	0	1	1	0	0	0	CGGCUGAAGGGAAUAGAUGUA	|||||||||||||o.||||||	GCCGACUUCCCUUGCCUACAU	9256	HORVU5Hr1G015640
Fg-sRNA-39	HORVU6Hr1G024020.1	3	0.89	85	0	1	1	0	0	0	CGGCUGAAGGGAAUAGAUGUA	|||||||||||||o.||||||	GCCGACUUCCCUUGCCUACAU	9256	HORVU6Hr1G024020
Fg-sRNA-39	HORVU5Hr1G083990.1	3	0.89	118	0	1	1	0	0	0	CGGCUGAAGGGAAUAGAUGUA	|||||||||||||o.||||||	GCCGACUUCCCUUGCCUACAU	9256	HORVU5Hr1G083990
Fg-sRNA-39	HORVU2Hr1G123570.1	3	0.89	717	0	1	1	0	0	0	CGGCUGAAGGGAAUAGAUGUA	|||||||||||||o.||||||	GCCGACUUCCCUUGCCUACAU	9256	HORVU2Hr1G123570
Fg-sRNA-39	HORVU4Hr1G025470.3	3	0.89	35	0	1	1	0	0	0	CGGCUGAAGGGAAUAGAUGUA	|||||||||||||o.||||||	GCCGACUUCCCUUGCCUACAU	9256	HORVU4Hr1G025470
Fg-sRNA-39	HORVU0Hr1G023910.8	3	0.89	560	0	1	1	0	0	0	CGGCUGAAGGGAAUAGAUGUA	|||||||||||||o.||||||	GCCGACUUCCCUUGCCUACAU	9256	HORVU0Hr1G023910
Fg-sRNA-39	HORVU4Hr1G025510.5	3	0.89	2480	0	1	1	0	0	0	CGGCUGAAGGGAAUAGAUGUA	|||||||||||||o.||||||	GCCGACUUCCCUUGCCUACAU	9256	HORVU4Hr1G025510
Fg-sRNA-39	HORVU2Hr1G072960.1	3	0.89	2727	0	1	1	0	0	0	CGGCUGAAGGGAAUAGAUGUA	|||||||||||||o.||||||	GCCGACUUCCCUUGCCUACAU	9256	HORVU2Hr1G072960
Fg-sRNA-39	HORVU4Hr1G025590.1	3	0.89	1479	0	1	1	0	0	0	CGGCUGAAGGGAAUAGAUGUA	|||||||||||||o.||||||	GCCGACUUCCCUUGCCUACAU	9256	HORVU4Hr1G025590
Fg-sRNA-39	HORVU5Hr1G012990.1	3	0.89	1234	0	1	1	0	0	0	CGGCUGAAGGGAAUAGAUGUA	|||||||||||||o.||||||	GCCGACUUCCCUUGCCUACAU	9256	HORVU5Hr1G012990
Fg-sRNA-39	HORVU5Hr1G015390.1	4	0.77	447	0	1	1	0	1	0	CGGCUGAAGGGAAUAGAUGUA	|||.|||||||||o.||||||	GCCAACUUCCCUUGCCUACAU	9256	HORVU5Hr1G015390
Fg-sRNA-39	HORVU1Hr1G026920.3	4	0.8	1031	0	1	1	0	1	0	CGGCUGAAGGGAAUAGAUGUA	||.||||||||||o.||||||	GCGGACUUCCCUUGCCUACAU	9256	HORVU1Hr1G026920
Fg-sRNA-39	HORVU5Hr1G016060.1	4	0.77	1397	0	1	1	0	1	0	CGGCUGAAGGGAAUAGAUGUA	|||.|||||||||o.||||||	GCCAACUUCCCUUGCCUACAU	9256	HORVU5Hr1G016060
Fg-sRNA-39	HORVU4Hr1G063980.7	6	0.69	2008	0	2	0	0	2	0	CGGCUGAAGGGAAUAGAUGUA	.|||||||||.|||||||.|.	UCCGACUUCCGUUAUCUAAAA	9256	HORVU4Hr1G063980
Fg-sRNA-39	HORVU6Hr1G076880.1	3.5	0.78	853	0	0	1	0	2	1	CGGCUGAAGGGAAUAGAUGUA	|o|||||.|o||||||||||.	GUCGACUACUCUUAUCUACAA	9256	HORVU6Hr1G076880
Fg-sRNA-39	HORVU7Hr1G053550.2	6	0.68	1232	0	2	1	0	1	0	CGGCUGAAGGGAAUAGAUGUA	.||||||||||.|o.||||||	UCCGACUUCCCGUGCCUACAU	9256	HORVU7Hr1G053550
Fg-sRNA-39	HORVU2Hr1G062730.13	3.5	0.87	177	1	0	0	0	1	1	CGGCUGAAGGGAAUAGAUGUA	||||o||||||||.||||||.	GCCGGCUUCCCUU-UCUACAG	9256	HORVU2Hr1G062730
Fg-sRNA-39	HORVU4Hr1G050400.1	6	0.55	56	0	0	0	0	5	2	CGGCUGAAGGGAAUAGAUGUA	.oo...||||||||||||||.	UUUCUAUUCCCUUAUCUACAC	9256	HORVU4Hr1G050400
Fg-sRNA-40	HORVU6Hr1G077410.13	5	0.64	1040	0	0	0	0	5	0	GUGGAGGAUACAGAAAAGUGU	.....||||||||||||||||	GUGGCCCUAUGUCUUUUCACA	9159	HORVU6Hr1G077410
Fg-sRNA-40	HORVU1Hr1G087600.1	4.5	0.59	1454	0	1	0	0	2	1	GUGGAGGAUACAGAAAAGUGU	.|.o|||||||.|||||||||	AAAUUCCUAUGACUUUUCACA	9159	HORVU1Hr1G087600
Fg-sRNA-40	HORVU2Hr1G034470.8	6	0.83	2709	0	2	1	0	0	2	GUGGAGGAUACAGAAAAGUGU	|o|||||||||||||||.o.o	CGCCUCCUAUGUCUUUUGGAG	9159	HORVU2Hr1G034470
Fg-sRNA-40	HORVU6Hr1G024710.1	6	0.69	302	0	2	0	0	2	0	GUGGAGGAUACAGAAAAGUGU	||||||.||||.||||||.|.	CACCUCGUAUGCCUUUUCCCC	9159	HORVU6Hr1G024710
Fg-sRNA-40	HORVU3Hr1G025690.40	4.5	0.73	197	0	1	0	0	2	1	GUGGAGGAUACAGAAAAGUGU	|.||||||.|||||||||.|o	CUCCUCCUUUGUCUUUUCUCG	9159	HORVU3Hr1G025690
Fg-sRNA-41	HORVU2Hr1G036490.3	4	0.7	910	0	0	0	0	3	2	CGGGCCAGCCUGUCGGCGUUUU	.o|o||||.||||||||||||.	UUCUGGUCAGACAGCCGCAAAU	8849	HORVU2Hr1G036490
Fg-sRNA-41	HORVU2Hr1G091720.2	4	0.64	204	0	0	0	0	3	2	CGGGCCAGCCUGUCGGCGUUUU	.o.|.||o||||||||||||||	UUGCUGUUGGACAGCCGCAAAA	8849	HORVU2Hr1G091720
Fg-sRNA-41	HORVU6Hr1G092210.2	5.5	0.77	2211	0	2	1	0	0	1	CGGGCCAGCCUGUCGGCGUUUU	||o|||||||.|o||.||||||	GCUCGGUCGGCCGGCGGCAAAA	8849	HORVU6Hr1G092210
Fg-sRNA-41	HORVU2Hr1G008310.1	6	0.72	386	0	1	2	0	2	0	CGGGCCAGCCUGUCGGCGUUUU	..||||||||o|||||.|||o|	UACCGGUCGGGCAGCCCCAAGA	8849	HORVU2Hr1G008310
Fg-sRNA-41	HORVU1Hr1G052620.1	5.5	0.64	677	0	1	1	0	2	1	CGGGCCAGCCUGUCGGCGUUUU	|||||.|||.|||.||||||oo	GCCCGCUCGCACAACCGCAAGG	8849	HORVU1Hr1G052620
Fg-sRNA-42	HORVU2Hr1G039320.2	4.5	0.85	96	0	2	0	0	0	1	GUCCCGAUCAUGUAAGCCGUCC	|o||||||||..||||||||||	CGGGGCUAGUUGAUUCGGCAGG	8841	HORVU2Hr1G039320
Fg-sRNA-42	HORVU4Hr1G025510.4	4.5	0.85	588	0	2	0	0	0	1	GUCCCGAUCAUGUAAGCCGUCC	|o||||||||..||||||||||	CGGGGCUAGUUGAUUCGGCAGG	8841	HORVU4Hr1G025510
Fg-sRNA-42	HORVU5Hr1G083990.1	4.5	0.85	721	0	2	0	0	0	1	GUCCCGAUCAUGUAAGCCGUCC	|o||||||||..||||||||||	CGGGGCUAGUUGAUUCGGCAGG	8841	HORVU5Hr1G083990
Fg-sRNA-42	HORVU1Hr1G026920.6	4.5	0.85	481	0	2	0	0	0	1	GUCCCGAUCAUGUAAGCCGUCC	|o||||||||..||||||||||	CGGGGCUAGUUGAUUCGGCAGG	8841	HORVU1Hr1G026920
Fg-sRNA-42	HORVU1Hr1G027340.3	4.5	0.85	298	0	2	0	0	0	1	GUCCCGAUCAUGUAAGCCGUCC	|o||||||||..||||||||||	CGGGGCUAGUUGAUUCGGCAGG	8841	HORVU1Hr1G027340
Fg-sRNA-42	HORVU5Hr1G049860.1	4.5	0.85	1186	0	2	0	0	0	1	GUCCCGAUCAUGUAAGCCGUCC	|o||||||||..||||||||||	CGGGGCUAGUUGAUUCGGCAGG	8841	HORVU5Hr1G049860
Fg-sRNA-42	HORVU4Hr1G025470.1	4.5	0.85	1176	0	2	0	0	0	1	GUCCCGAUCAUGUAAGCCGUCC	|o||||||||..||||||||||	CGGGGCUAGUUGAUUCGGCAGG	8841	HORVU4Hr1G025470
Fg-sRNA-42	HORVU0Hr1G023910.4	4.5	0.85	2066	0	2	0	0	0	1	GUCCCGAUCAUGUAAGCCGUCC	|o||||||||..||||||||||	CGGGGCUAGUUGAUUCGGCAGG	8841	HORVU0Hr1G023910
Fg-sRNA-42	HORVU2Hr1G072960.1	4.5	0.85	3330	0	2	0	0	0	1	GUCCCGAUCAUGUAAGCCGUCC	|o||||||||..||||||||||	CGGGGCUAGUUGAUUCGGCAGG	8841	HORVU2Hr1G072960
Fg-sRNA-42	HORVU5Hr1G012990.1	4.5	0.85	1890	0	2	0	0	0	1	GUCCCGAUCAUGUAAGCCGUCC	|o||||||||..||||||||||	CGGGGCUAGUUGAUUCGGCAGG	8841	HORVU5Hr1G012990
Fg-sRNA-42	HORVU5Hr1G016060.1	5	0.8	2000	0	2	0	0	0	2	GUCCCGAUCAUGUAAGCCGUCC	oo||||||||..||||||||||	UGGGGCUAGUUGAUUCGGCAGG	8841	HORVU5Hr1G016060
Fg-sRNA-42	HORVU7Hr1G118340.3	6	0.68	762	0	2	0	0	2	0	GUCCCGAUCAUGUAAGCCGUCC	||||||||.|.|||.||||||.	CAGGGCUACUCCAUGCGGCAGC	8841	HORVU7Hr1G118340
Fg-sRNA-42	HORVU2Hr1G039360.1	5.5	0.81	2052	0	2	1	0	0	1	GUCCCGAUCAUGUAAGCCGUCC	|o||||||||..|||o||||||	CGGGGCUAGUUGAUUUGGCAGG	8841	HORVU2Hr1G039360
Fg-sRNA-42	HORVU4Hr1G017640.5	3.5	0.81	117	0	1	0	1	0	1	GUCCCGAUCAUGUAAGCCGUCC	|o|||||.||||||.|||||||	CGGGGCU-GUACAUGCGGCAGG	8841	HORVU4Hr1G017640
Fg-sRNA-43	HORVU2Hr1G072960.1	3.5	0.84	979	0	0	1	0	2	1	UGGCAGGCUAGGGAUCAGCCGU	|o|..|||||||||o|||||||	AUCCGCCGAUCCCUGGUCGGCA	8776	HORVU2Hr1G072960
Fg-sRNA-43	HORVU0Hr1G023930.3	3.5	0.84	1721	0	0	1	0	2	1	UGGCAGGCUAGGGAUCAGCCGU	|o|..|||||||||o|||||||	AUCCGCCGAUCCCUGGUCGGCA	8776	HORVU0Hr1G023930
Fg-sRNA-43	HORVU0Hr1G003660.1	3.5	0.84	899	0	0	1	0	2	1	UGGCAGGCUAGGGAUCAGCCGU	|o|..|||||||||o|||||||	AUCCGCCGAUCCCUGGUCGGCA	8776	HORVU0Hr1G003660
Fg-sRNA-43	HORVU5Hr1G015600.4	3.5	0.84	810	0	0	1	0	2	1	UGGCAGGCUAGGGAUCAGCCGU	|o|..|||||||||o|||||||	AUCCGCCGAUCCCUGGUCGGCA	8776	HORVU5Hr1G015600
Fg-sRNA-43	HORVU0Hr1G017050.1	6	0.73	1523	0	2	1	0	1	0	UGGCAGGCUAGGGAUCAGCCGU	||||||.|||||||.|.|||o|	ACCGUCGGAUCCCUUGGCGGUA	8776	HORVU0Hr1G017050
Fg-sRNA-43	HORVU1Hr1G081530.1	5	0.71	821	0	1	0	0	2	2	UGGCAGGCUAGGGAUCAGCCGU	.|o||||||.|||.|||||||o	CCUGUCCGACCCCAAGUCGGCG	8776	HORVU1Hr1G081530
Fg-sRNA-43	HORVU4Hr1G082260.1	6	0.72	46	0	1	1	0	3	0	UGGCAGGCUAGGGAUCAGCCGU	.||||.||||||||o|.||||.	CCCGUGCGAUCCCUGGACGGCC	8776	HORVU4Hr1G082260
Fg-sRNA-43	HORVU5Hr1G042230.7	6	0.67	5752	0	1	0	0	4	0	UGGCAGGCUAGGGAUCAGCCGU	|..||.|||||||.|||||||.	AAGGUGCGAUCCCAAGUCGGCC	8776	HORVU5Hr1G042230
Fg-sRNA-43	HORVU5Hr1G052320.1	5.5	0.78	121	0	1	1	0	2	1	UGGCAGGCUAGGGAUCAGCCGU	o|||.|||||||||.||o|||.	GCCGCCCGAUCCCUCGUUGGCU	8776	HORVU5Hr1G052320
Fg-sRNA-44	HORVU1Hr1G076690.25	6	0.67	159	0	0	1	0	4	2	CGAAUGUCCUGGCAAAGCGUGU	.o..o.|||||o||||||||||	CUGCGGAGGACUGUUUCGCACA	8582	HORVU1Hr1G076690
Fg-sRNA-44	HORVU2Hr1G064440.17	6	0.68	1903	0	2	0	0	1	2	CGAAUGUCCUGGCAAAGCGUGU	|o|||||||.|.|||||.|||o	GUUUACAGGUCGGUUUCACACG	8582	HORVU2Hr1G064440
Fg-sRNA-44	HORVU6Hr1G063890.26	6	0.67	3049	0	2	0	0	1	2	CGAAUGUCCUGGCAAAGCGUGU	|o|||||||.|.|||||.|||o	GUUUACAGGCCGGUUUCACACG	8582	HORVU6Hr1G063890
Fg-sRNA-45	HORVU4Hr1G062740.8	4.5	0.77	434	0	0	1	0	3	1	UGAGAUGACGAAUGUCCUGGCAA	o||||.||||.||||||||o||.	GCUCUUCUGCAUACAGGACUGUC	8463	HORVU4Hr1G062740
Fg-sRNA-45	HORVU3Hr1G110480.15	5	0.7	378	0	0	0	0	4	2	UGAGAUGACGAAUGUCCUGGCAA	.|.o|o||||.|||||||||||.	UCCUUGCUGCGUACAGGACCGUG	8463	HORVU3Hr1G110480
Fg-sRNA-45	HORVU3Hr1G110240.1	5	0.7	390	0	0	0	0	4	2	UGAGAUGACGAAUGUCCUGGCAA	.|.o|o||||.|||||||||||.	UCCUUGCUGCGUACAGGACCGUG	8463	HORVU3Hr1G110240
Fg-sRNA-47	HORVU2Hr1G039320.2	4.5	0.84	97	0	2	0	0	0	1	UCCCGAUCAUGUAAGCCGUCC	o||||||||..||||||||||	GGGGCUAGUUGAUUCGGCAGG	8144	HORVU2Hr1G039320
Fg-sRNA-47	HORVU4Hr1G025510.4	4.5	0.84	589	0	2	0	0	0	1	UCCCGAUCAUGUAAGCCGUCC	o||||||||..||||||||||	GGGGCUAGUUGAUUCGGCAGG	8144	HORVU4Hr1G025510
Fg-sRNA-47	HORVU5Hr1G083990.1	4.5	0.84	722	0	2	0	0	0	1	UCCCGAUCAUGUAAGCCGUCC	o||||||||..||||||||||	GGGGCUAGUUGAUUCGGCAGG	8144	HORVU5Hr1G083990
Fg-sRNA-47	HORVU1Hr1G026920.6	4.5	0.84	482	0	2	0	0	0	1	UCCCGAUCAUGUAAGCCGUCC	o||||||||..||||||||||	GGGGCUAGUUGAUUCGGCAGG	8144	HORVU1Hr1G026920
Fg-sRNA-47	HORVU1Hr1G027340.3	4.5	0.84	299	0	2	0	0	0	1	UCCCGAUCAUGUAAGCCGUCC	o||||||||..||||||||||	GGGGCUAGUUGAUUCGGCAGG	8144	HORVU1Hr1G027340
Fg-sRNA-47	HORVU5Hr1G049860.1	4.5	0.84	1187	0	2	0	0	0	1	UCCCGAUCAUGUAAGCCGUCC	o||||||||..||||||||||	GGGGCUAGUUGAUUCGGCAGG	8144	HORVU5Hr1G049860
Fg-sRNA-47	HORVU4Hr1G025470.1	4.5	0.84	1177	0	2	0	0	0	1	UCCCGAUCAUGUAAGCCGUCC	o||||||||..||||||||||	GGGGCUAGUUGAUUCGGCAGG	8144	HORVU4Hr1G025470
Fg-sRNA-47	HORVU5Hr1G016060.1	4.5	0.84	2001	0	2	0	0	0	1	UCCCGAUCAUGUAAGCCGUCC	o||||||||..||||||||||	GGGGCUAGUUGAUUCGGCAGG	8144	HORVU5Hr1G016060
Fg-sRNA-47	HORVU0Hr1G023910.4	4.5	0.84	2067	0	2	0	0	0	1	UCCCGAUCAUGUAAGCCGUCC	o||||||||..||||||||||	GGGGCUAGUUGAUUCGGCAGG	8144	HORVU0Hr1G023910
Fg-sRNA-47	HORVU2Hr1G072960.1	4.5	0.84	3331	0	2	0	0	0	1	UCCCGAUCAUGUAAGCCGUCC	o||||||||..||||||||||	GGGGCUAGUUGAUUCGGCAGG	8144	HORVU2Hr1G072960
Fg-sRNA-47	HORVU5Hr1G012990.1	4.5	0.84	1891	0	2	0	0	0	1	UCCCGAUCAUGUAAGCCGUCC	o||||||||..||||||||||	GGGGCUAGUUGAUUCGGCAGG	8144	HORVU5Hr1G012990
Fg-sRNA-47	HORVU7Hr1G118340.3	6	0.66	763	0	2	0	0	2	0	UCCCGAUCAUGUAAGCCGUCC	|||||||.|.|||.||||||.	AGGGCUACUCCAUGCGGCAGC	8144	HORVU7Hr1G118340
Fg-sRNA-47	HORVU2Hr1G039360.1	5.5	0.8	2053	0	2	1	0	0	1	UCCCGAUCAUGUAAGCCGUCC	o||||||||..|||o||||||	GGGGCUAGUUGAUUUGGCAGG	8144	HORVU2Hr1G039360
Fg-sRNA-47	HORVU6Hr1G012740.3	6	0.68	721	0	1	1	0	3	0	UCCCGAUCAUGUAAGCCGUCC	.|.||||||o|||||||||..	UGAGCUAGUGCAUUCGGCAAU	8144	HORVU6Hr1G012740
Fg-sRNA-47	HORVU1Hr1G069830.9	6	0.58	1646	0	1	0	0	4	0	UCCCGAUCAUGUAAGCCGUCC	...|||.|||||.||||||||	CUCGCUCGUACAAUCGGCAGG	8144	HORVU1Hr1G069830
Fg-sRNA-47	HORVU4Hr1G017640.5	3.5	0.8	118	0	1	0	1	0	1	UCCCGAUCAUGUAAGCCGUCC	o|||||.||||||.|||||||	GGGGCU-GUACAUGCGGCAGG	8144	HORVU4Hr1G017640
Fg-sRNA-47	HORVU3Hr1G106650.34	5	0.66	1475	0	1	1	0	2	0	UCCCGAUCAUGUAAGCCGUCC	||..|||||||||.o||||||	AGUUCUAGUACAUCUGGCAGG	8144	HORVU3Hr1G106650
Fg-sRNA-47	HORVU1Hr1G062190.30	6	0.67	103	0	2	1	0	1	0	UCCCGAUCAUGUAAGCCGUCC	|||||.||||o.|||.|||||	AGGGCAAGUAUCUUCUGCAGG	8144	HORVU1Hr1G062190
Fg-sRNA-47	HORVU1Hr1G091650.35	6	0.67	271	0	2	1	0	1	0	UCCCGAUCAUGUAAGCCGUCC	|||||.||||o.|||.|||||	AGGGCAAGUAUCUUCUGCAGG	8144	HORVU1Hr1G091650
Fg-sRNA-47	HORVU5Hr1G093120.3	5	0.6	1660	0	1	0	0	3	0	UCCCGAUCAUGUAAGCCGUCC	||.|||.|.||||.|||||||	AGUGCUCGGACAUGCGGCAGG	8144	HORVU5Hr1G093120
Fg-sRNA-48	HORVU5Hr1G024470.1	5	0.69	158	0	2	0	0	1	0	GCAGGCGGAUGAGGAGUCCCG	|.|||||||.||||||||.||	CCUCCGCCUCCUCCUCAGCGC	8007	HORVU5Hr1G024470
Fg-sRNA-49	HORVU0Hr1G023910.7	1.5	0.87	498	0	0	0	0	1	1	UCUGUCAGUCUAAGGGGAACAGGC	|.||||||o|||||||||||||||	AAACAGUCGGAUUCCCCUUGUCCG	7862	HORVU0Hr1G023910
Fg-sRNA-49	HORVU2Hr1G072920.1	1.5	0.87	1252	0	0	0	0	1	1	UCUGUCAGUCUAAGGGGAACAGGC	|.||||||o|||||||||||||||	AAACAGUCGGAUUCCCCUUGUCCG	7862	HORVU2Hr1G072920
Fg-sRNA-49	HORVU5Hr1G049860.1	1.5	0.87	1291	0	0	0	0	1	1	UCUGUCAGUCUAAGGGGAACAGGC	|.||||||o|||||||||||||||	AAACAGUCGGAUUCCCCUUGUCCG	7862	HORVU5Hr1G049860
Fg-sRNA-49	HORVU4Hr1G025470.1	1.5	0.87	346	0	0	0	0	1	1	UCUGUCAGUCUAAGGGGAACAGGC	|.||||||o|||||||||||||||	AAACAGUCGGAUUCCCCUUGUCCG	7862	HORVU4Hr1G025470
Fg-sRNA-49	HORVU7Hr1G053550.2	1.5	0.87	1004	0	0	0	0	1	1	UCUGUCAGUCUAAGGGGAACAGGC	|.||||||o|||||||||||||||	AAACAGUCGGAUUCCCCUUGUCCG	7862	HORVU7Hr1G053550
Fg-sRNA-49	HORVU4Hr1G025510.5	1.5	0.87	2046	0	0	0	0	1	1	UCUGUCAGUCUAAGGGGAACAGGC	|.||||||o|||||||||||||||	AAACAGUCGGAUUCCCCUUGUCCG	7862	HORVU4Hr1G025510
Fg-sRNA-49	HORVU2Hr1G072960.1	1.5	0.87	2499	0	0	0	0	1	1	UCUGUCAGUCUAAGGGGAACAGGC	|.||||||o|||||||||||||||	AAACAGUCGGAUUCCCCUUGUCCG	7862	HORVU2Hr1G072960
Fg-sRNA-49	HORVU4Hr1G025590.1	1.5	0.87	1251	0	0	0	0	1	1	UCUGUCAGUCUAAGGGGAACAGGC	|.||||||o|||||||||||||||	AAACAGUCGGAUUCCCCUUGUCCG	7862	HORVU4Hr1G025590
Fg-sRNA-49	HORVU5Hr1G012990.1	1.5	0.87	1169	0	0	0	0	1	1	UCUGUCAGUCUAAGGGGAACAGGC	|.||||||o|||||||||||||||	AAACAGUCGGAUUCCCCUUGUCCG	7862	HORVU5Hr1G012990
Fg-sRNA-49	HORVU1Hr1G026920.2	2.5	0.86	1247	0	0	0	0	2	1	UCUGUCAGUCUAAGGGGAACAGGC	|.||||||o||||||||||||||.	AAACAGUCGGAUUCCCCUUGUCCA	7862	HORVU1Hr1G026920
Fg-sRNA-49	HORVU5Hr1G015390.1	2	0.84	219	0	0	0	0	1	2	UCUGUCAGUCUAAGGGGAACAGGC	|.|o||||o|||||||||||||||	AAAUAGUCGGAUUCCCCUUGUCCG	7862	HORVU5Hr1G015390
Fg-sRNA-49	HORVU5Hr1G016060.1	2	0.84	1169	0	0	0	0	1	2	UCUGUCAGUCUAAGGGGAACAGGC	|.|o||||o|||||||||||||||	AAAUAGUCGGAUUCCCCUUGUCCG	7862	HORVU5Hr1G016060
Fg-sRNA-49	HORVU2Hr1G039360.1	3	0.81	1257	0	0	0	0	2	2	UCUGUCAGUCUAAGGGGAACAGGC	|.|||||oo||||||||||||||.	AAACAGUUGGAUUCCCCUUGUCCA	7862	HORVU2Hr1G039360
Fg-sRNA-49	HORVU4Hr1G022920.1	5.5	0.62	313	0	0	0	0	5	1	UCUGUCAGUCUAAGGGGAACAGGC	..||..||o||.||||||||||||	CUACCCUCGGAAUCCCCUUGUCCG	7862	HORVU4Hr1G022920
Fg-sRNA-50	HORVU5Hr1G078410.26	5	0.66	960	0	2	0	0	1	0	UUACAGUUUGAUCUCAGUUCG	.||||||||||||||.|||.|	CAUGUCAAACUAGAGACAAAC	7789	HORVU5Hr1G078410
Fg-sRNA-50	HORVU5Hr1G025230.1	2	0.89	423	0	0	0	0	1	2	UUACAGUUUGAUCUCAGUUCG	||.||||oo||||||||||||	AAAGUCAGGCUAGAGUCAAGC	7789	HORVU5Hr1G025230
Fg-sRNA-50	HORVU2Hr1G053660.1	2	0.88	419	0	0	0	0	1	2	UUACAGUUUGAUCUCAGUUCG	||.|||oo|||||||||||||	AAAGUCGGACUAGAGUCAAGC	7789	HORVU2Hr1G053660
Fg-sRNA-50	HORVU0Hr1G023910.7	2	0.88	202	0	0	0	0	1	2	UUACAGUUUGAUCUCAGUUCG	||.|||oo|||||||||||||	AAAGUCGGACUAGAGUCAAGC	7789	HORVU0Hr1G023910
Fg-sRNA-50	HORVU0Hr1G035470.1	2	0.88	725	0	0	0	0	1	2	UUACAGUUUGAUCUCAGUUCG	||.|||oo|||||||||||||	AAAGUCGGACUAGAGUCAAGC	7789	HORVU0Hr1G035470
Fg-sRNA-50	HORVU2Hr1G039360.2	2	0.88	702	0	0	0	0	1	2	UUACAGUUUGAUCUCAGUUCG	||.|||oo|||||||||||||	AAAGUCGGACUAGAGUCAAGC	7789	HORVU2Hr1G039360
Fg-sRNA-50	HORVU5Hr1G016060.2	2	0.88	872	0	0	0	0	1	2	UUACAGUUUGAUCUCAGUUCG	||.|||oo|||||||||||||	AAAGUCGGACUAGAGUCAAGC	7789	HORVU5Hr1G016060
Fg-sRNA-50	HORVU2Hr1G053620.1	2	0.88	955	0	0	0	0	1	2	UUACAGUUUGAUCUCAGUUCG	||.|||oo|||||||||||||	AAAGUCGGACUAGAGUCAAGC	7789	HORVU2Hr1G053620
Fg-sRNA-50	HORVU1Hr1G026920.1	2	0.88	848	0	0	0	0	1	2	UUACAGUUUGAUCUCAGUUCG	||.|||oo|||||||||||||	AAAGUCGGACUAGAGUCAAGC	7789	HORVU1Hr1G026920
Fg-sRNA-50	HORVU2Hr1G072920.1	2	0.88	956	0	0	0	0	1	2	UUACAGUUUGAUCUCAGUUCG	||.|||oo|||||||||||||	AAAGUCGGACUAGAGUCAAGC	7789	HORVU2Hr1G072920
Fg-sRNA-50	HORVU5Hr1G049860.1	2	0.88	948	0	0	0	0	1	2	UUACAGUUUGAUCUCAGUUCG	||.|||oo|||||||||||||	AAAGUCGGACUAGAGUCAAGC	7789	HORVU5Hr1G049860
Fg-sRNA-50	HORVU7Hr1G053550.2	2	0.88	708	0	0	0	0	1	2	UUACAGUUUGAUCUCAGUUCG	||.|||oo|||||||||||||	AAAGUCGGACUAGAGUCAAGC	7789	HORVU7Hr1G053550
Fg-sRNA-50	HORVU4Hr1G025510.1	2	0.88	1660	0	0	0	0	1	2	UUACAGUUUGAUCUCAGUUCG	||.|||oo|||||||||||||	AAAGUCGGACUAGAGUCAAGC	7789	HORVU4Hr1G025510
Fg-sRNA-50	HORVU4Hr1G025470.4	2	0.88	960	0	0	0	0	1	2	UUACAGUUUGAUCUCAGUUCG	||.|||oo|||||||||||||	AAAGUCGGACUAGAGUCAAGC	7789	HORVU4Hr1G025470
Fg-sRNA-50	HORVU2Hr1G072960.1	2	0.88	2203	0	0	0	0	1	2	UUACAGUUUGAUCUCAGUUCG	||.|||oo|||||||||||||	AAAGUCGGACUAGAGUCAAGC	7789	HORVU2Hr1G072960
Fg-sRNA-50	HORVU4Hr1G025590.1	2	0.88	955	0	0	0	0	1	2	UUACAGUUUGAUCUCAGUUCG	||.|||oo|||||||||||||	AAAGUCGGACUAGAGUCAAGC	7789	HORVU4Hr1G025590
Fg-sRNA-50	HORVU1Hr1G050960.6	4.5	0.7	246	0	1	0	0	2	1	UUACAGUUUGAUCUCAGUUCG	|.|||||.|||||||||||.o	ACUGUCACACUAGAGUCAACU	7789	HORVU1Hr1G050960
Fg-sRNA-50	HORVU6Hr1G070480.1	5.5	0.84	930	0	1	1	0	2	1	UUACAGUUUGAUCUCAGUUCG	|o.|||||||||||||||o..	AGCGUCAAACUAGAGUCAGCA	7789	HORVU6Hr1G070480
Fg-sRNA-50	HORVU3Hr1G019260.4	5	0.63	386	0	1	0	0	2	2	UUACAGUUUGAUCUCAGUUCG	o.|||.||||||||.|||||o	GCUGUGAAACUAGAAUCAAGU	7789	HORVU3Hr1G019260
Fg-sRNA-51	HORVU7Hr1G118240.11	5.5	0.68	774	0	1	0	0	3	1	UUUACUGUCCAAGAAGUUCCGGU	o..|.|||||||||||||||.||	GUCUAACAGGUUCUUCAAGGGCA	7749	HORVU7Hr1G118240
Fg-sRNA-51	HORVU4Hr1G066530.27	5	0.72	15	0	1	0	0	2	2	UUUACUGUCCAAGAAGUUCCGGU	|o.|||.||||||||||||||.o	AGCUGAAAGGUUCUUCAAGGCAG	7749	HORVU4Hr1G066530
Fg-sRNA-51	HORVU3Hr1G086480.2	5	0.64	834	0	1	1	0	2	0	UUUACUGUCCAAGAAGUUCCGGU	|.||||||||.||||||||.o||	ACAUGACAGGGUCUUCAAGCUCA	7749	HORVU3Hr1G086480
Fg-sRNA-51	HORVU5Hr1G092910.3	6	0.56	1371	0	2	0	0	2	0	UUUACUGUCCAAGAAGUUCCGGU	||||.|.|||||||||.|.||||	AAAUUAAAGGUUCUUCCAAGCCA	7749	HORVU5Hr1G092910
Fg-sRNA-52	HORVU0Hr1G019780.1	2.5	0.76	1532	0	0	0	0	2	1	GCAGCUUCCUCUAAAUGUCUC	.||o|.|||||||||||||||	GGUUGCAGGAGAUUUACAGAG	7744	HORVU0Hr1G019780
Fg-sRNA-52	HORVU5Hr1G049420.1	4	0.83	564	0	1	1	0	1	0	GCAGCUUCCUCUAAAUGUCUC	||||||.||||||||o|||.|	CGUCGACGGAGAUUUGCAGUG	7744	HORVU5Hr1G049420
Fg-sRNA-52	HORVU2Hr1G096070.19	3	0.79	94	0	0	1	1	1	0	GCAGCUUCCUCUAAAUGUCUC	|||||||.|||||||||||o.	CGUCGAA-GAGAUUUACAGGU	7744	HORVU2Hr1G096070
Fg-sRNA-52	HORVU1Hr1G092950.2	5.5	0.64	134	0	2	0	0	1	1	GCAGCUUCCUCUAAAUGUCUC	o|||||||.||||.||.||||	UGUCGAAGCAGAUGUAGAGAG	7744	HORVU1Hr1G092950
Fg-sRNA-52	HORVU4Hr1G083860.15	5.5	0.74	1039	0	1	1	0	2	1	GCAGCUUCCUCUAAAUGUCUC	o|.||||||||||||||o|..	UGGCGAAGGAGAUUUACGGCU	7744	HORVU4Hr1G083860
Fg-sRNA-53	HORVU4Hr1G010840.1	6	0.66	60	0	2	0	0	2	0	UGUGGCAGGCUAGGGAUCAGC	..|||||||||||||.||.||	CAACCGUCCGAUCCCCAGCCG	7710	HORVU4Hr1G010840
Fg-sRNA-53	HORVU4Hr1G010650.1	5.5	0.78	200	0	2	0	0	1	1	UGUGGCAGGCUAGGGAUCAGC	||o|||||||||||.|.|||.	ACGCCGUCCGAUCCAUCGUCC	7710	HORVU4Hr1G010650
Fg-sRNA-53	HORVU0Hr1G037800.1	5.5	0.71	1058	0	2	0	0	1	1	UGUGGCAGGCUAGGGAUCAGC	.|o||||||.||||.||||||	CCGCCGUCCAAUCCGUAGUCG	7710	HORVU0Hr1G037800
Fg-sRNA-53	HORVU0Hr1G015660.1	5	0.71	124	0	1	1	0	2	0	UGUGGCAGGCUAGGGAUCAGC	.|.|||||||o|||||||.||	CCUCCGUCCGGUCCCUAGACG	7710	HORVU0Hr1G015660
Fg-sRNA-53	HORVU3Hr1G002050.2	6	0.67	16	0	1	0	0	3	2	UGUGGCAGGCUAGGGAUCAGC	.oo||.|||||||||||||..	UUGCCAUCCGAUCCCUAGUGA	7710	HORVU3Hr1G002050
Fg-sRNA-54	HORVU7Hr1G053660.1	0	1	182	0	0	0	0	0	0	UACUAUCCUUCUCGGCUGUAG	|||||||||||||||||||||	AUGAUAGGAAGAGCCGACAUC	7701	HORVU7Hr1G053660
Fg-sRNA-54	HORVU7Hr1G107130.1	0	1	1	0	0	0	0	0	0	UACUAUCCUUCUCGGCUGUAG	|||||||||||||||||||||	AUGAUAGGAAGAGCCGACAUC	7701	HORVU7Hr1G107130
Fg-sRNA-54	HORVU5Hr1G015390.6	0	1	174	0	0	0	0	0	0	UACUAUCCUUCUCGGCUGUAG	|||||||||||||||||||||	AUGAUAGGAAGAGCCGACAUC	7701	HORVU5Hr1G015390
Fg-sRNA-54	HORVU2Hr1G039180.1	0	1	262	0	0	0	0	0	0	UACUAUCCUUCUCGGCUGUAG	|||||||||||||||||||||	AUGAUAGGAAGAGCCGACAUC	7701	HORVU2Hr1G039180
Fg-sRNA-54	HORVU7Hr1G053550.3	0	1	113	0	0	0	0	0	0	UACUAUCCUUCUCGGCUGUAG	|||||||||||||||||||||	AUGAUAGGAAGAGCCGACAUC	7701	HORVU7Hr1G053550
Fg-sRNA-54	HORVU5Hr1G016060.6	0	1	200	0	0	0	0	0	0	UACUAUCCUUCUCGGCUGUAG	|||||||||||||||||||||	AUGAUAGGAAGAGCCGACAUC	7701	HORVU5Hr1G016060
Fg-sRNA-54	HORVU5Hr1G024420.1	0	1	416	0	0	0	0	0	0	UACUAUCCUUCUCGGCUGUAG	|||||||||||||||||||||	AUGAUAGGAAGAGCCGACAUC	7701	HORVU5Hr1G024420
Fg-sRNA-54	HORVU0Hr1G035470.1	0	1	263	0	0	0	0	0	0	UACUAUCCUUCUCGGCUGUAG	|||||||||||||||||||||	AUGAUAGGAAGAGCCGACAUC	7701	HORVU0Hr1G035470
Fg-sRNA-54	HORVU2Hr1G039360.2	0	1	240	0	0	0	0	0	0	UACUAUCCUUCUCGGCUGUAG	|||||||||||||||||||||	AUGAUAGGAAGAGCCGACAUC	7701	HORVU2Hr1G039360
Fg-sRNA-54	HORVU0Hr1G023910.1	0	1	147	0	0	0	0	0	0	UACUAUCCUUCUCGGCUGUAG	|||||||||||||||||||||	AUGAUAGGAAGAGCCGACAUC	7701	HORVU0Hr1G023910
Fg-sRNA-54	HORVU5Hr1G083980.1	0	1	498	0	0	0	0	0	0	UACUAUCCUUCUCGGCUGUAG	|||||||||||||||||||||	AUGAUAGGAAGAGCCGACAUC	7701	HORVU5Hr1G083980
Fg-sRNA-54	HORVU2Hr1G053620.1	0	1	493	0	0	0	0	0	0	UACUAUCCUUCUCGGCUGUAG	|||||||||||||||||||||	AUGAUAGGAAGAGCCGACAUC	7701	HORVU2Hr1G053620
Fg-sRNA-54	HORVU2Hr1G039150.1	0	1	400	0	0	0	0	0	0	UACUAUCCUUCUCGGCUGUAG	|||||||||||||||||||||	AUGAUAGGAAGAGCCGACAUC	7701	HORVU2Hr1G039150
Fg-sRNA-54	HORVU1Hr1G026920.1	0	1	386	0	0	0	0	0	0	UACUAUCCUUCUCGGCUGUAG	|||||||||||||||||||||	AUGAUAGGAAGAGCCGACAUC	7701	HORVU1Hr1G026920
Fg-sRNA-54	HORVU2Hr1G072920.1	0	1	495	0	0	0	0	0	0	UACUAUCCUUCUCGGCUGUAG	|||||||||||||||||||||	AUGAUAGGAAGAGCCGACAUC	7701	HORVU2Hr1G072920
Fg-sRNA-54	HORVU5Hr1G049860.1	0	1	406	0	0	0	0	0	0	UACUAUCCUUCUCGGCUGUAG	|||||||||||||||||||||	AUGAUAGGAAGAGCCGACAUC	7701	HORVU5Hr1G049860
Fg-sRNA-54	HORVU4Hr1G025510.1	0	1	929	0	0	0	0	0	0	UACUAUCCUUCUCGGCUGUAG	|||||||||||||||||||||	AUGAUAGGAAGAGCCGACAUC	7701	HORVU4Hr1G025510
Fg-sRNA-54	HORVU4Hr1G025590.1	0	1	494	0	0	0	0	0	0	UACUAUCCUUCUCGGCUGUAG	|||||||||||||||||||||	AUGAUAGGAAGAGCCGACAUC	7701	HORVU4Hr1G025590
Fg-sRNA-54	HORVU5Hr1G012990.1	0	1	411	0	0	0	0	0	0	UACUAUCCUUCUCGGCUGUAG	|||||||||||||||||||||	AUGAUAGGAAGAGCCGACAUC	7701	HORVU5Hr1G012990
Fg-sRNA-54	HORVU1Hr1G027300.1	2	0.87	26	0	1	0	0	0	0	UACUAUCCUUCUCGGCUGUAG	|||||||||||||||.|||||	AUGAUAGGAAGAGCCAACAUC	7701	HORVU1Hr1G027300
Fg-sRNA-54	HORVU1Hr1G027360.1	2	0.86	266	0	1	0	0	0	0	UACUAUCCUUCUCGGCUGUAG	||||||||||.||||||||||	AUGAUAGGAAAAGCCGACAUC	7701	HORVU1Hr1G027360
Fg-sRNA-54	HORVU4Hr1G025470.4	1	0.99	498	0	0	1	0	0	0	UACUAUCCUUCUCGGCUGUAG	||||||||||||||||o||||	AUGAUAGGAAGAGCCGGCAUC	7701	HORVU4Hr1G025470
Fg-sRNA-54	HORVU1Hr1G027220.1	3	0.83	222	0	1	1	0	0	0	UACUAUCCUUCUCGGCUGUAG	||||||||||||||o.|||||	AUGAUAGGAAGAGCUCACAUC	7701	HORVU1Hr1G027220
Fg-sRNA-54	HORVU1Hr1G026870.1	3	0.83	244	0	1	1	0	0	0	UACUAUCCUUCUCGGCUGUAG	||||||||||||||o.|||||	AUGAUAGGAAGAGCUCACAUC	7701	HORVU1Hr1G026870
Fg-sRNA-54	HORVU6Hr1G075100.2	4.5	0.63	938	0	1	0	0	2	1	UACUAUCCUUCUCGGCUGUAG	o.|||||.|||||||.|||||	GAGAUAGAAAGAGCCCACAUC	7701	HORVU6Hr1G075100
Fg-sRNA-54	HORVU2Hr1G102530.4	5	0.69	36	0	1	0	0	3	0	UACUAUCCUUCUCGGCUGUAG	|.||.||||||||.||||||.	ACGAAAGGAAGAGGCGACAUG	7701	HORVU2Hr1G102530
Fg-sRNA-54	HORVU6Hr1G085430.16	5	0.62	1213	0	1	1	0	2	0	UACUAUCCUUCUCGGCUGUAG	|||||||.|||||.o|||||.	AUGAUAGCAAGAGAUGACAUA	7701	HORVU6Hr1G085430
Fg-sRNA-54	HORVU5Hr1G046240.2	5	0.62	2026	0	1	0	0	3	0	UACUAUCCUUCUCGGCUGUAG	.|.|.|||||||||||.||||	UUAACAGGAAGAGCCGCCAUC	7701	HORVU5Hr1G046240
Fg-sRNA-54	HORVU1Hr1G009230.1	5.5	0.64	135	0	0	0	0	5	1	UACUAUCCUUCUCGGCUGUAG	...o.|||.||||||||||||	CCAGGAGGCAGAGCCGACAUC	7701	HORVU1Hr1G009230
Fg-sRNA-54	HORVU6Hr1G065800.9	6	0.71	2579	0	0	1	0	5	0	UACUAUCCUUCUCGGCUGUAG	.....||||o|||||||||||	CGUCAAGGAGGAGCCGACAUC	7701	HORVU6Hr1G065800
Fg-sRNA-55	HORVU2Hr1G078260.5	5	0.7	87	0	2	0	0	1	0	CCCGGUCAGGCCUGCGGAGUG	|.||||||||||.||||.|||	GUGCCAGUCCGGCCGCCACAC	7660	HORVU2Hr1G078260
Fg-sRNA-55	HORVU5Hr1G072920.1	6	0.68	209	0	1	0	0	4	0	CCCGGUCAGGCCUGCGGAGUG	..|||||.|||||||||||..	CAGCCAGCCCGGACGCCUCUG	7660	HORVU5Hr1G072920
Fg-sRNA-55	HORVU3Hr1G007540.11	5.5	0.7	1374	0	2	0	0	1	1	CCCGGUCAGGCCUGCGGAGUG	.||||o||||||.|||.||||	UGGCCGGUCCGGUCGCAUCAC	7660	HORVU3Hr1G007540
Fg-sRNA-55	HORVU3Hr1G069070.2	4	0.76	569	0	0	2	0	2	0	CCCGGUCAGGCCUGCGGAGUG	.||||.||||||o|||o||||	CGGCCCGUCCGGGCGCUUCAC	7660	HORVU3Hr1G069070
Fg-sRNA-55	HORVU6Hr1G035210.1	4.5	0.81	1768	0	1	1	0	1	1	CCCGGUCAGGCCUGCGGAGUG	.||||o||||||.||||||o|	CGGCCGGUCCGGUCGCCUCGC	7660	HORVU6Hr1G035210
Fg-sRNA-55	HORVU3Hr1G007680.7	5.5	0.7	28	0	2	0	0	1	1	CCCGGUCAGGCCUGCGGAGUG	.||||o||||||.|||.||||	UGGCCGGUCCGGUCGCAUCAC	7660	HORVU3Hr1G007680
Fg-sRNA-55	HORVU7Hr1G093000.4	6	0.66	706	0	1	1	0	3	0	CCCGGUCAGGCCUGCGGAGUG	.|||.||||||||||.|||o.	UGGCGAGUCCGGACGACUCGA	7660	HORVU7Hr1G093000
Fg-sRNA-56	HORVU5Hr1G012990.1	0	1	413	0	0	0	0	0	0	CUAUCCUUCUCGGCUGUAGCUU	||||||||||||||||||||||	GAUAGGAAGAGCCGACAUCGAA	7471	HORVU5Hr1G012990
Fg-sRNA-56	HORVU4Hr1G025510.2	0	1	613	0	0	0	0	0	0	CUAUCCUUCUCGGCUGUAGCUU	||||||||||||||||||||||	GAUAGGAAGAGCCGACAUCGAA	7471	HORVU4Hr1G025510
Fg-sRNA-56	HORVU4Hr1G025590.1	0	1	496	0	0	0	0	0	0	CUAUCCUUCUCGGCUGUAGCUU	||||||||||||||||||||||	GAUAGGAAGAGCCGACAUCGAA	7471	HORVU4Hr1G025590
Fg-sRNA-56	HORVU2Hr1G039360.1	0	1	501	0	0	0	0	0	0	CUAUCCUUCUCGGCUGUAGCUU	||||||||||||||||||||||	GAUAGGAAGAGCCGACAUCGAA	7471	HORVU2Hr1G039360
Fg-sRNA-56	HORVU5Hr1G016060.1	0	1	413	0	0	0	0	0	0	CUAUCCUUCUCGGCUGUAGCUU	||||||||||||||||||||||	GAUAGGAAGAGCCGACAUCGAA	7471	HORVU5Hr1G016060
Fg-sRNA-56	HORVU1Hr1G026920.4	0	1	47	0	0	0	0	0	0	CUAUCCUUCUCGGCUGUAGCUU	||||||||||||||||||||||	GAUAGGAAGAGCCGACAUCGAA	7471	HORVU1Hr1G026920
Fg-sRNA-56	HORVU7Hr1G053550.5	0	1	474	0	0	0	0	0	0	CUAUCCUUCUCGGCUGUAGCUU	||||||||||||||||||||||	GAUAGGAAGAGCCGACAUCGAA	7471	HORVU7Hr1G053550
Fg-sRNA-56	HORVU5Hr1G049860.1	0	1	408	0	0	0	0	0	0	CUAUCCUUCUCGGCUGUAGCUU	||||||||||||||||||||||	GAUAGGAAGAGCCGACAUCGAA	7471	HORVU5Hr1G049860
Fg-sRNA-56	HORVU5Hr1G015390.4	0	1	491	0	0	0	0	0	0	CUAUCCUUCUCGGCUGUAGCUU	||||||||||||||||||||||	GAUAGGAAGAGCCGACAUCGAA	7471	HORVU5Hr1G015390
Fg-sRNA-56	HORVU2Hr1G072920.1	0	1	497	0	0	0	0	0	0	CUAUCCUUCUCGGCUGUAGCUU	||||||||||||||||||||||	GAUAGGAAGAGCCGACAUCGAA	7471	HORVU2Hr1G072920
Fg-sRNA-56	HORVU2Hr1G039150.1	0	1	402	0	0	0	0	0	0	CUAUCCUUCUCGGCUGUAGCUU	||||||||||||||||||||||	GAUAGGAAGAGCCGACAUCGAA	7471	HORVU2Hr1G039150
Fg-sRNA-56	HORVU2Hr1G053620.1	0	1	495	0	0	0	0	0	0	CUAUCCUUCUCGGCUGUAGCUU	||||||||||||||||||||||	GAUAGGAAGAGCCGACAUCGAA	7471	HORVU2Hr1G053620
Fg-sRNA-56	HORVU5Hr1G083980.1	0	1	500	0	0	0	0	0	0	CUAUCCUUCUCGGCUGUAGCUU	||||||||||||||||||||||	GAUAGGAAGAGCCGACAUCGAA	7471	HORVU5Hr1G083980
Fg-sRNA-56	HORVU0Hr1G023910.1	0	1	149	0	0	0	0	0	0	CUAUCCUUCUCGGCUGUAGCUU	||||||||||||||||||||||	GAUAGGAAGAGCCGACAUCGAA	7471	HORVU0Hr1G023910
Fg-sRNA-56	HORVU0Hr1G035470.1	0	1	265	0	0	0	0	0	0	CUAUCCUUCUCGGCUGUAGCUU	||||||||||||||||||||||	GAUAGGAAGAGCCGACAUCGAA	7471	HORVU0Hr1G035470
Fg-sRNA-56	HORVU5Hr1G024420.1	0	1	418	0	0	0	0	0	0	CUAUCCUUCUCGGCUGUAGCUU	||||||||||||||||||||||	GAUAGGAAGAGCCGACAUCGAA	7471	HORVU5Hr1G024420
Fg-sRNA-56	HORVU2Hr1G039180.1	0	1	264	0	0	0	0	0	0	CUAUCCUUCUCGGCUGUAGCUU	||||||||||||||||||||||	GAUAGGAAGAGCCGACAUCGAA	7471	HORVU2Hr1G039180
Fg-sRNA-56	HORVU7Hr1G107130.1	0	1	3	0	0	0	0	0	0	CUAUCCUUCUCGGCUGUAGCUU	||||||||||||||||||||||	GAUAGGAAGAGCCGACAUCGAA	7471	HORVU7Hr1G107130
Fg-sRNA-56	HORVU7Hr1G053660.1	0	1	184	0	0	0	0	0	0	CUAUCCUUCUCGGCUGUAGCUU	||||||||||||||||||||||	GAUAGGAAGAGCCGACAUCGAA	7471	HORVU7Hr1G053660
Fg-sRNA-56	HORVU4Hr1G025470.4	1	0.99	500	0	0	1	0	0	0	CUAUCCUUCUCGGCUGUAGCUU	||||||||||||||o|||||||	GAUAGGAAGAGCCGGCAUCGAA	7471	HORVU4Hr1G025470
Fg-sRNA-56	HORVU1Hr1G027360.1	1	0.87	268	0	0	0	0	1	0	CUAUCCUUCUCGGCUGUAGCUU	||||||||.|||||||||||||	GAUAGGAAAAGCCGACAUCGAA	7471	HORVU1Hr1G027360
Fg-sRNA-56	HORVU1Hr1G027300.1	2	0.88	28	0	1	0	0	0	0	CUAUCCUUCUCGGCUGUAGCUU	|||||||||||||.||||||||	GAUAGGAAGAGCCAACAUCGAA	7471	HORVU1Hr1G027300
Fg-sRNA-56	HORVU1Hr1G026870.1	3	0.84	246	0	1	1	0	0	0	CUAUCCUUCUCGGCUGUAGCUU	||||||||||||o.||||||||	GAUAGGAAGAGCUCACAUCGAA	7471	HORVU1Hr1G026870
Fg-sRNA-56	HORVU1Hr1G027220.1	3	0.84	224	0	1	1	0	0	0	CUAUCCUUCUCGGCUGUAGCUU	||||||||||||o.||||||||	GAUAGGAAGAGCUCACAUCGAA	7471	HORVU1Hr1G027220
Fg-sRNA-56	HORVU6Hr1G075100.3	5	0.66	1029	0	2	0	0	1	0	CUAUCCUUCUCGGCUGUAGCUU	|||||.|||||||.|||||.||	GAUAGAAAGAGCCCACAUCCAA	7471	HORVU6Hr1G075100
Fg-sRNA-56	HORVU2Hr1G062280.1	4	0.82	678	0	0	0	0	3	2	CUAUCCUUCUCGGCUGUAGCUU	|..o.||||||||||||||||o	GUGGCGAAGAGCCGACAUCGAG	7471	HORVU2Hr1G062280
Fg-sRNA-56	HORVU4Hr1G027720.1	4	0.82	305	0	0	0	0	3	2	CUAUCCUUCUCGGCUGUAGCUU	|..o.||||||||||||||||o	GUGGCGAAGAGCCGACAUCGAG	7471	HORVU4Hr1G027720
Fg-sRNA-56	HORVU5Hr1G064800.1	4	0.82	88	0	0	0	0	3	2	CUAUCCUUCUCGGCUGUAGCUU	|..o.||||||||||||||||o	GUGGCGAAGAGCCGACAUCGAG	7471	HORVU5Hr1G064800
Fg-sRNA-56	HORVU0Hr1G025120.1	4	0.82	36	0	0	0	0	3	2	CUAUCCUUCUCGGCUGUAGCUU	|..o.||||||||||||||||o	GUGGCGAAGAGCCGACAUCGAG	7471	HORVU0Hr1G025120
Fg-sRNA-56	HORVU5Hr1G068860.1	4	0.82	249	0	0	0	0	3	2	CUAUCCUUCUCGGCUGUAGCUU	|..o.||||||||||||||||o	GUGGCGAAGAGCCGACAUCGAG	7471	HORVU5Hr1G068860
Fg-sRNA-56	HORVU2Hr1G016510.2	5	0.65	1332	0	1	1	0	2	0	CUAUCCUUCUCGGCUGUAGCUU	.||.|||||||o||.|||||||	UAUUGGAAGAGUCGUCAUCGAA	7471	HORVU2Hr1G016510
Fg-sRNA-56	HORVU4Hr1G020230.3	6	0.66	987	0	2	0	0	2	0	CUAUCCUUCUCGGCUGUAGCUU	|||.|||||.|.||||||.|||	GAUUGGAAGUGGCGACAUGGAA	7471	HORVU4Hr1G020230
Fg-sRNA-56	HORVU6Hr1G009280.5	5.5	0.7	1010	0	1	0	0	3	1	CUAUCCUUCUCGGCUGUAGCUU	..|.|||o||||||||||.|||	ACUUGGAGGAGCCGACAUGGAA	7471	HORVU6Hr1G009280
Fg-sRNA-56	HORVU5Hr1G069950.1	4.5	0.81	1039	0	0	1	0	3	1	CUAUCCUUCUCGGCUGUAGCUU	|o||||||..||||||||||o.	GGUAGGAAAUGCCGACAUCGGC	7471	HORVU5Hr1G069950
Fg-sRNA-56	HORVU1Hr1G076190.8	5.5	0.72	30	0	1	0	0	3	1	CUAUCCUUCUCGGCUGUAGCUU	|...||o||||||||||.||||	GCCCGGGAGAGCCGACACCGAA	7471	HORVU1Hr1G076190
Fg-sRNA-57	HORVU4Hr1G066530.27	6	0.64	14	0	1	0	0	3	2	AUUUACUGUCCAAGAAGUUCCGGU	.|o.|||.||||||||||||||.o	AAGCUGAAAGGUUCUUCAAGGCAG	7444	HORVU4Hr1G066530
Fg-sRNA-57	HORVU3Hr1G086480.2	6	0.59	833	0	1	1	0	3	0	AUUUACUGUCCAAGAAGUUCCGGU	.|.||||||||.||||||||.o||	GACAUGACAGGGUCUUCAAGCUCA	7444	HORVU3Hr1G086480
Fg-sRNA-58	HORVU5Hr1G012990.1	0	1	417	0	0	0	0	0	0	CCUUCUCGGCUGUAGCUUCCU	|||||||||||||||||||||	GGAAGAGCCGACAUCGAAGGA	7442	HORVU5Hr1G012990
Fg-sRNA-58	HORVU4Hr1G025510.2	0	1	617	0	0	0	0	0	0	CCUUCUCGGCUGUAGCUUCCU	|||||||||||||||||||||	GGAAGAGCCGACAUCGAAGGA	7442	HORVU4Hr1G025510
Fg-sRNA-58	HORVU4Hr1G025590.1	0	1	500	0	0	0	0	0	0	CCUUCUCGGCUGUAGCUUCCU	|||||||||||||||||||||	GGAAGAGCCGACAUCGAAGGA	7442	HORVU4Hr1G025590
Fg-sRNA-58	HORVU2Hr1G039360.1	0	1	505	0	0	0	0	0	0	CCUUCUCGGCUGUAGCUUCCU	|||||||||||||||||||||	GGAAGAGCCGACAUCGAAGGA	7442	HORVU2Hr1G039360
Fg-sRNA-58	HORVU5Hr1G016060.1	0	1	417	0	0	0	0	0	0	CCUUCUCGGCUGUAGCUUCCU	|||||||||||||||||||||	GGAAGAGCCGACAUCGAAGGA	7442	HORVU5Hr1G016060
Fg-sRNA-58	HORVU1Hr1G026920.4	0	1	51	0	0	0	0	0	0	CCUUCUCGGCUGUAGCUUCCU	|||||||||||||||||||||	GGAAGAGCCGACAUCGAAGGA	7442	HORVU1Hr1G026920
Fg-sRNA-58	HORVU7Hr1G053550.5	0	1	478	0	0	0	0	0	0	CCUUCUCGGCUGUAGCUUCCU	|||||||||||||||||||||	GGAAGAGCCGACAUCGAAGGA	7442	HORVU7Hr1G053550
Fg-sRNA-58	HORVU5Hr1G049860.1	0	1	412	0	0	0	0	0	0	CCUUCUCGGCUGUAGCUUCCU	|||||||||||||||||||||	GGAAGAGCCGACAUCGAAGGA	7442	HORVU5Hr1G049860
Fg-sRNA-58	HORVU5Hr1G015390.4	0	1	495	0	0	0	0	0	0	CCUUCUCGGCUGUAGCUUCCU	|||||||||||||||||||||	GGAAGAGCCGACAUCGAAGGA	7442	HORVU5Hr1G015390
Fg-sRNA-58	HORVU2Hr1G072920.1	0	1	501	0	0	0	0	0	0	CCUUCUCGGCUGUAGCUUCCU	|||||||||||||||||||||	GGAAGAGCCGACAUCGAAGGA	7442	HORVU2Hr1G072920
Fg-sRNA-58	HORVU2Hr1G039150.1	0	1	406	0	0	0	0	0	0	CCUUCUCGGCUGUAGCUUCCU	|||||||||||||||||||||	GGAAGAGCCGACAUCGAAGGA	7442	HORVU2Hr1G039150
Fg-sRNA-58	HORVU2Hr1G053620.1	0	1	499	0	0	0	0	0	0	CCUUCUCGGCUGUAGCUUCCU	|||||||||||||||||||||	GGAAGAGCCGACAUCGAAGGA	7442	HORVU2Hr1G053620
Fg-sRNA-58	HORVU5Hr1G083980.1	0	1	504	0	0	0	0	0	0	CCUUCUCGGCUGUAGCUUCCU	|||||||||||||||||||||	GGAAGAGCCGACAUCGAAGGA	7442	HORVU5Hr1G083980
Fg-sRNA-58	HORVU0Hr1G023910.1	0	1	153	0	0	0	0	0	0	CCUUCUCGGCUGUAGCUUCCU	|||||||||||||||||||||	GGAAGAGCCGACAUCGAAGGA	7442	HORVU0Hr1G023910
Fg-sRNA-58	HORVU0Hr1G035470.1	0	1	269	0	0	0	0	0	0	CCUUCUCGGCUGUAGCUUCCU	|||||||||||||||||||||	GGAAGAGCCGACAUCGAAGGA	7442	HORVU0Hr1G035470
Fg-sRNA-58	HORVU5Hr1G024420.1	0	1	422	0	0	0	0	0	0	CCUUCUCGGCUGUAGCUUCCU	|||||||||||||||||||||	GGAAGAGCCGACAUCGAAGGA	7442	HORVU5Hr1G024420
Fg-sRNA-58	HORVU2Hr1G039180.1	0	1	268	0	0	0	0	0	0	CCUUCUCGGCUGUAGCUUCCU	|||||||||||||||||||||	GGAAGAGCCGACAUCGAAGGA	7442	HORVU2Hr1G039180
Fg-sRNA-58	HORVU7Hr1G107130.1	0	1	7	0	0	0	0	0	0	CCUUCUCGGCUGUAGCUUCCU	|||||||||||||||||||||	GGAAGAGCCGACAUCGAAGGA	7442	HORVU7Hr1G107130
Fg-sRNA-58	HORVU7Hr1G053660.1	0	1	188	0	0	0	0	0	0	CCUUCUCGGCUGUAGCUUCCU	|||||||||||||||||||||	GGAAGAGCCGACAUCGAAGGA	7442	HORVU7Hr1G053660
Fg-sRNA-58	HORVU4Hr1G025470.4	1	0.99	504	0	0	1	0	0	0	CCUUCUCGGCUGUAGCUUCCU	||||||||||o||||||||||	GGAAGAGCCGGCAUCGAAGGA	7442	HORVU4Hr1G025470
Fg-sRNA-58	HORVU1Hr1G027360.1	1	0.87	272	0	0	0	0	1	0	CCUUCUCGGCUGUAGCUUCCU	||||.||||||||||||||||	GGAAAAGCCGACAUCGAAGGA	7442	HORVU1Hr1G027360
Fg-sRNA-58	HORVU1Hr1G027300.1	2	0.88	32	0	1	0	0	0	0	CCUUCUCGGCUGUAGCUUCCU	|||||||||.|||||||||||	GGAAGAGCCAACAUCGAAGGA	7442	HORVU1Hr1G027300
Fg-sRNA-58	HORVU2Hr1G062280.1	4.5	0.79	682	0	1	1	0	1	1	CCUUCUCGGCUGUAGCUUCCU	.||||||||||||||||o|.o	CGAAGAGCCGACAUCGAGGUG	7442	HORVU2Hr1G062280
Fg-sRNA-58	HORVU4Hr1G027720.1	4.5	0.79	309	0	1	1	0	1	1	CCUUCUCGGCUGUAGCUUCCU	.||||||||||||||||o|.o	CGAAGAGCCGACAUCGAGGUG	7442	HORVU4Hr1G027720
Fg-sRNA-58	HORVU5Hr1G064800.1	4.5	0.79	92	0	1	1	0	1	1	CCUUCUCGGCUGUAGCUUCCU	.||||||||||||||||o|.o	CGAAGAGCCGACAUCGAGGUG	7442	HORVU5Hr1G064800
Fg-sRNA-58	HORVU0Hr1G025120.1	4.5	0.79	40	0	1	1	0	1	1	CCUUCUCGGCUGUAGCUUCCU	.||||||||||||||||o|.o	CGAAGAGCCGACAUCGAGGUG	7442	HORVU0Hr1G025120
Fg-sRNA-58	HORVU5Hr1G068860.1	4.5	0.79	253	0	1	1	0	1	1	CCUUCUCGGCUGUAGCUUCCU	.||||||||||||||||o|.o	CGAAGAGCCGACAUCGAGGUG	7442	HORVU5Hr1G068860
Fg-sRNA-58	HORVU1Hr1G026870.1	4.5	0.77	250	0	2	0	0	0	1	CCUUCUCGGCUGUAGCUUCCU	||||||||o.|||||||||.|	GGAAGAGCUCACAUCGAAGAA	7442	HORVU1Hr1G026870
Fg-sRNA-58	HORVU1Hr1G027220.1	4.5	0.77	228	0	2	0	0	0	1	CCUUCUCGGCUGUAGCUUCCU	||||||||o.|||||||||.|	GGAAGAGCUCACAUCGAAGAA	7442	HORVU1Hr1G027220
Fg-sRNA-58	HORVU2Hr1G002440.3	6	0.63	1396	0	1	0	0	4	0	CCUUCUCGGCUGUAGCUUCCU	...||||||||||||.||||.	ACUAGAGCCGACAUCCAAGGC	7442	HORVU2Hr1G002440
Fg-sRNA-58	HORVU3Hr1G095760.14	4	0.7	4457	0	1	0	0	1	2	CCUUCUCGGCUGUAGCUUCCU	.||||o||o||||||.|||||	AGAAGGGCUGACAUCCAAGGA	7442	HORVU3Hr1G095760
Fg-sRNA-58	HORVU1Hr1G045520.4	6	0.7	2270	0	2	0	0	2	0	CCUUCUCGGCUGUAGCUUCCU	||||.|||||||.|.|||||.	GGAAAAGCCGACCUGGAAGGU	7442	HORVU1Hr1G045520
Fg-sRNA-58	HORVU4Hr1G013960.7	6	0.63	1946	0	2	1	0	1	0	CCUUCUCGGCUGUAGCUUCCU	.||||||||.|||.o||||||	CGAAGAGCCCACAAUGAAGGA	7442	HORVU4Hr1G013960
Fg-sRNA-59	HORVU3Hr1G090840.2	6	0.67	171	0	2	0	0	2	0	UGAGAUGACGAAUGUCCUGGC	|||||||.|||.|||.||||.	ACUCUACGGCUAACAAGACCA	7299	HORVU3Hr1G090840
Fg-sRNA-59	HORVU4Hr1G062740.8	4.5	0.77	434	0	1	1	0	1	1	UGAGAUGACGAAUGUCCUGGC	o||||.||||.||||||||o|	GCUCUUCUGCAUACAGGACUG	7299	HORVU4Hr1G062740
Fg-sRNA-59	HORVU1Hr1G028030.16	5	0.83	1937	0	1	2	0	1	0	UGAGAUGACGAAUGUCCUGGC	|||||||||o||||o|||.|.	ACUCUACUGUUUACGGGAGCA	7299	HORVU1Hr1G028030
Fg-sRNA-59	HORVU5Hr1G106380.2	5	0.75	2378	0	1	0	0	3	0	UGAGAUGACGAAUGUCCUGGC	||..|||||||||.||||||.	ACAAUACUGCUUAGAGGACCC	7299	HORVU5Hr1G106380
Fg-sRNA-59	HORVU3Hr1G084640.24	5	0.75	5552	0	1	1	0	2	0	UGAGAUGACGAAUGUCCUGGC	.|||||.|||||o.|||||||	CCUCUAGUGCUUGGAGGACCG	7299	HORVU3Hr1G084640
Fg-sRNA-59	HORVU1Hr1G006770.14	5.5	0.62	341	0	1	0	0	3	1	UGAGAUGACGAAUGUCCUGGC	.o||||||.||.||||||||.	UUUCUACUUCUGACAGGACCU	7299	HORVU1Hr1G006770
Fg-sRNA-59	HORVU2Hr1G040020.17	6	0.6	4925	0	2	1	0	1	0	UGAGAUGACGAAUGUCCUGGC	||||||||.|||||||.|.o|	ACUCUACUACUUACAGCAGUG	7299	HORVU2Hr1G040020
Fg-sRNA-59	HORVU7Hr1G118740.1	6	0.64	523	0	1	0	0	3	2	UGAGAUGACGAAUGUCCUGGC	o..o.|||||||.||||||||	GGGUGACUGCUUCCAGGACCG	7299	HORVU7Hr1G118740
Fg-sRNA-60	HORVU0Hr1G023910.7	0.5	0.99	505	0	0	0	0	0	1	GUCUAAGGGGAACAGGCAUGGU	|o||||||||||||||||||||	CGGAUUCCCCUUGUCCGUACCA	7219	HORVU0Hr1G023910
Fg-sRNA-60	HORVU5Hr1G015390.1	0.5	0.99	226	0	0	0	0	0	1	GUCUAAGGGGAACAGGCAUGGU	|o||||||||||||||||||||	CGGAUUCCCCUUGUCCGUACCA	7219	HORVU5Hr1G015390
Fg-sRNA-60	HORVU2Hr1G072920.1	0.5	0.99	1259	0	0	0	0	0	1	GUCUAAGGGGAACAGGCAUGGU	|o||||||||||||||||||||	CGGAUUCCCCUUGUCCGUACCA	7219	HORVU2Hr1G072920
Fg-sRNA-60	HORVU1Hr1G026920.3	0.5	0.99	810	0	0	0	0	0	1	GUCUAAGGGGAACAGGCAUGGU	|o||||||||||||||||||||	CGGAUUCCCCUUGUCCGUACCA	7219	HORVU1Hr1G026920
Fg-sRNA-60	HORVU5Hr1G049860.1	0.5	0.99	1298	0	0	0	0	0	1	GUCUAAGGGGAACAGGCAUGGU	|o||||||||||||||||||||	CGGAUUCCCCUUGUCCGUACCA	7219	HORVU5Hr1G049860
Fg-sRNA-60	HORVU4Hr1G025470.1	0.5	0.99	353	0	0	0	0	0	1	GUCUAAGGGGAACAGGCAUGGU	|o||||||||||||||||||||	CGGAUUCCCCUUGUCCGUACCA	7219	HORVU4Hr1G025470
Fg-sRNA-60	HORVU7Hr1G053550.2	0.5	0.99	1011	0	0	0	0	0	1	GUCUAAGGGGAACAGGCAUGGU	|o||||||||||||||||||||	CGGAUUCCCCUUGUCCGUACCA	7219	HORVU7Hr1G053550
Fg-sRNA-60	HORVU4Hr1G025570.1	0.5	0.99	3	0	0	0	0	0	1	GUCUAAGGGGAACAGGCAUGGU	|o||||||||||||||||||||	CGGAUUCCCCUUGUCCGUACCA	7219	HORVU4Hr1G025570
Fg-sRNA-60	HORVU5Hr1G016060.1	0.5	0.99	1176	0	0	0	0	0	1	GUCUAAGGGGAACAGGCAUGGU	|o||||||||||||||||||||	CGGAUUCCCCUUGUCCGUACCA	7219	HORVU5Hr1G016060
Fg-sRNA-60	HORVU4Hr1G025510.5	0.5	0.99	2053	0	0	0	0	0	1	GUCUAAGGGGAACAGGCAUGGU	|o||||||||||||||||||||	CGGAUUCCCCUUGUCCGUACCA	7219	HORVU4Hr1G025510
Fg-sRNA-60	HORVU2Hr1G072960.1	0.5	0.99	2506	0	0	0	0	0	1	GUCUAAGGGGAACAGGCAUGGU	|o||||||||||||||||||||	CGGAUUCCCCUUGUCCGUACCA	7219	HORVU2Hr1G072960
Fg-sRNA-60	HORVU4Hr1G025590.1	0.5	0.99	1258	0	0	0	0	0	1	GUCUAAGGGGAACAGGCAUGGU	|o||||||||||||||||||||	CGGAUUCCCCUUGUCCGUACCA	7219	HORVU4Hr1G025590
Fg-sRNA-60	HORVU5Hr1G012990.1	0.5	0.99	1176	0	0	0	0	0	1	GUCUAAGGGGAACAGGCAUGGU	|o||||||||||||||||||||	CGGAUUCCCCUUGUCCGUACCA	7219	HORVU5Hr1G012990
Fg-sRNA-60	HORVU5Hr1G015520.2	2.5	0.9	2	0	1	0	0	0	1	GUCUAAGGGGAACAGGCAUGGU	|o|||||||||||||||.||||	CGGAUUCCCCUUGUCCGCACCA	7219	HORVU5Hr1G015520
Fg-sRNA-60	HORVU2Hr1G039360.1	3	0.82	1264	0	1	0	0	0	2	GUCUAAGGGGAACAGGCAUGGU	oo||||||||||||||.|||||	UGGAUUCCCCUUGUCCAUACCA	7219	HORVU2Hr1G039360
Fg-sRNA-60	HORVU7Hr1G010230.3	6	0.7	241	0	2	0	0	1	2	GUCUAAGGGGAACAGGCAUGGU	o|.|||||||||||||||..|o	UAUAUUCCCCUUGUCCGUUGCG	7219	HORVU7Hr1G010230
Fg-sRNA-60	HORVU1Hr1G031780.1	4.5	0.66	377	0	1	0	0	2	1	GUCUAAGGGGAACAGGCAUGGU	||||.|.||o||||||.|||||	CAGAAUACCUUUGUCCAUACCA	7219	HORVU1Hr1G031780
Fg-sRNA-60	HORVU1Hr1G090730.1	5.5	0.81	2096	0	2	1	0	0	1	GUCUAAGGGGAACAGGCAUGGU	|||o||||||.||.||||o|||	CAGGUUCCCCGUGCCCGUGCCA	7219	HORVU1Hr1G090730
Fg-sRNA-60	HORVU1Hr1G014570.12	5	0.78	182	0	1	1	0	1	2	GUCUAAGGGGAACAGGCAUGGU	|o.o|||||||||.||||o|||	CGAGUUCCCCUUGGCCGUGCCA	7219	HORVU1Hr1G014570
Fg-sRNA-61	HORVU4Hr1G025570.3	0	1	66	0	0	0	0	0	0	AACGAUGAUGGUGGUUCUAGACG	|||||||||||||||||||||||	UUGCUACUACCACCAAGAUCUGC	7174	HORVU4Hr1G025570
Fg-sRNA-61	HORVU5Hr1G015640.1	0	1	515	0	0	0	0	0	0	AACGAUGAUGGUGGUUCUAGACG	|||||||||||||||||||||||	UUGCUACUACCACCAAGAUCUGC	7174	HORVU5Hr1G015640
Fg-sRNA-61	HORVU6Hr1G024020.1	0	1	543	0	0	0	0	0	0	AACGAUGAUGGUGGUUCUAGACG	|||||||||||||||||||||||	UUGCUACUACCACCAAGAUCUGC	7174	HORVU6Hr1G024020
Fg-sRNA-61	HORVU5Hr1G083990.1	0	1	569	0	0	0	0	0	0	AACGAUGAUGGUGGUUCUAGACG	|||||||||||||||||||||||	UUGCUACUACCACCAAGAUCUGC	7174	HORVU5Hr1G083990
Fg-sRNA-61	HORVU5Hr1G015390.1	0	1	898	0	0	0	0	0	0	AACGAUGAUGGUGGUUCUAGACG	|||||||||||||||||||||||	UUGCUACUACCACCAAGAUCUGC	7174	HORVU5Hr1G015390
Fg-sRNA-61	HORVU4Hr1G025470.3	0	1	486	0	0	0	0	0	0	AACGAUGAUGGUGGUUCUAGACG	|||||||||||||||||||||||	UUGCUACUACCACCAAGAUCUGC	7174	HORVU4Hr1G025470
Fg-sRNA-61	HORVU5Hr1G049860.1	0	1	1034	0	0	0	0	0	0	AACGAUGAUGGUGGUUCUAGACG	|||||||||||||||||||||||	UUGCUACUACCACCAAGAUCUGC	7174	HORVU5Hr1G049860
Fg-sRNA-61	HORVU0Hr1G023910.8	0	1	1011	0	0	0	0	0	0	AACGAUGAUGGUGGUUCUAGACG	|||||||||||||||||||||||	UUGCUACUACCACCAAGAUCUGC	7174	HORVU0Hr1G023910
Fg-sRNA-61	HORVU1Hr1G026920.5	0	1	1473	0	0	0	0	0	0	AACGAUGAUGGUGGUUCUAGACG	|||||||||||||||||||||||	UUGCUACUACCACCAAGAUCUGC	7174	HORVU1Hr1G026920
Fg-sRNA-61	HORVU5Hr1G016060.1	0	1	1848	0	0	0	0	0	0	AACGAUGAUGGUGGUUCUAGACG	|||||||||||||||||||||||	UUGCUACUACCACCAAGAUCUGC	7174	HORVU5Hr1G016060
Fg-sRNA-61	HORVU2Hr1G039360.1	0	1	1900	0	0	0	0	0	0	AACGAUGAUGGUGGUUCUAGACG	|||||||||||||||||||||||	UUGCUACUACCACCAAGAUCUGC	7174	HORVU2Hr1G039360
Fg-sRNA-61	HORVU2Hr1G072960.1	0	1	3178	0	0	0	0	0	0	AACGAUGAUGGUGGUUCUAGACG	|||||||||||||||||||||||	UUGCUACUACCACCAAGAUCUGC	7174	HORVU2Hr1G072960
Fg-sRNA-61	HORVU4Hr1G025590.1	0	1	1930	0	0	0	0	0	0	AACGAUGAUGGUGGUUCUAGACG	|||||||||||||||||||||||	UUGCUACUACCACCAAGAUCUGC	7174	HORVU4Hr1G025590
Fg-sRNA-61	HORVU5Hr1G012990.1	0	1	1738	0	0	0	0	0	0	AACGAUGAUGGUGGUUCUAGACG	|||||||||||||||||||||||	UUGCUACUACCACCAAGAUCUGC	7174	HORVU5Hr1G012990
Fg-sRNA-61	HORVU7Hr1G053550.4	1	0.87	191	0	0	0	0	1	0	AACGAUGAUGGUGGUUCUAGACG	||.||||||||||||||||||||	UUUCUACUACCACCAAGAUCUGC	7174	HORVU7Hr1G053550
Fg-sRNA-61	HORVU4Hr1G025510.4	2	0.91	436	0	1	0	0	0	0	AACGAUGAUGGUGGUUCUAGACG	||||||||||||||||||||.||	UUGCUACUACCACCAAGAUCCGC	7174	HORVU4Hr1G025510
Fg-sRNA-61	HORVU2Hr1G039190.1	2	0.92	607	0	1	0	0	0	0	AACGAUGAUGGUGGUUCUAGACG	|||||||||||||||.|||||||	UUGCUACUACCACCACGAUCUGC	7174	HORVU2Hr1G039190
Fg-sRNA-61	HORVU1Hr1G027340.3	2	0.78	146	0	0	0	0	2	0	AACGAUGAUGGUGGUUCUAGACG	||.|.||||||||||||||||||	UUUCAACUACCACCAAGAUCUGC	7174	HORVU1Hr1G027340
Fg-sRNA-61	HORVU7Hr1G111720.1	2.5	0.91	1196	0	0	0	0	1	3	AACGAUGAUGGUGGUUCUAGACG	|||o|o||o|||||||||||||.	UUGUUGCUGCCACCAAGAUCUGA	7174	HORVU7Hr1G111720
Fg-sRNA-61	HORVU3Hr1G031800.14	5	0.71	81	0	1	0	0	2	2	AACGAUGAUGGUGGUUCUAGACG	..||||o||||.||||||||||o	CCGCUAUUACCCCCAAGAUCUGU	7174	HORVU3Hr1G031800
Fg-sRNA-61	HORVU5Hr1G010420.14	5	0.6	2034	0	1	0	0	3	0	AACGAUGAUGGUGGUUCUAGACG	||.|.||.||||||||||.||||	UUUCCACCACCACCAAGAACUGC	7174	HORVU5Hr1G010420
Fg-sRNA-61	HORVU6Hr1G008780.3	6	0.6	204	0	0	0	0	6	0	AACGAUGAUGGUGGUUCUAGACG	...|.||.||||||||||||||.	CACCGACAACCACCAAGAUCUGA	7174	HORVU6Hr1G008780
Fg-sRNA-61	HORVU6Hr1G008720.3	6	0.6	153	0	0	0	0	6	0	AACGAUGAUGGUGGUUCUAGACG	...|.||.||||||||||||||.	CACCGACAACCACCAAGAUCUGA	7174	HORVU6Hr1G008720
Fg-sRNA-62	HORVU5Hr1G012990.1	0	1	412	0	0	0	0	0	0	ACUAUCCUUCUCGGCUGUAGC	|||||||||||||||||||||	UGAUAGGAAGAGCCGACAUCG	7156	HORVU5Hr1G012990
Fg-sRNA-62	HORVU0Hr1G023910.2	0	1	498	0	0	0	0	0	0	ACUAUCCUUCUCGGCUGUAGC	|||||||||||||||||||||	UGAUAGGAAGAGCCGACAUCG	7156	HORVU0Hr1G023910
Fg-sRNA-62	HORVU4Hr1G025510.2	0	1	612	0	0	0	0	0	0	ACUAUCCUUCUCGGCUGUAGC	|||||||||||||||||||||	UGAUAGGAAGAGCCGACAUCG	7156	HORVU4Hr1G025510
Fg-sRNA-62	HORVU4Hr1G025590.1	0	1	495	0	0	0	0	0	0	ACUAUCCUUCUCGGCUGUAGC	|||||||||||||||||||||	UGAUAGGAAGAGCCGACAUCG	7156	HORVU4Hr1G025590
Fg-sRNA-62	HORVU2Hr1G039360.1	0	1	500	0	0	0	0	0	0	ACUAUCCUUCUCGGCUGUAGC	|||||||||||||||||||||	UGAUAGGAAGAGCCGACAUCG	7156	HORVU2Hr1G039360
Fg-sRNA-62	HORVU5Hr1G016060.1	0	1	412	0	0	0	0	0	0	ACUAUCCUUCUCGGCUGUAGC	|||||||||||||||||||||	UGAUAGGAAGAGCCGACAUCG	7156	HORVU5Hr1G016060
Fg-sRNA-62	HORVU1Hr1G026920.4	0	1	46	0	0	0	0	0	0	ACUAUCCUUCUCGGCUGUAGC	|||||||||||||||||||||	UGAUAGGAAGAGCCGACAUCG	7156	HORVU1Hr1G026920
Fg-sRNA-62	HORVU7Hr1G053550.5	0	1	473	0	0	0	0	0	0	ACUAUCCUUCUCGGCUGUAGC	|||||||||||||||||||||	UGAUAGGAAGAGCCGACAUCG	7156	HORVU7Hr1G053550
Fg-sRNA-62	HORVU5Hr1G049860.1	0	1	407	0	0	0	0	0	0	ACUAUCCUUCUCGGCUGUAGC	|||||||||||||||||||||	UGAUAGGAAGAGCCGACAUCG	7156	HORVU5Hr1G049860
Fg-sRNA-62	HORVU5Hr1G015390.4	0	1	490	0	0	0	0	0	0	ACUAUCCUUCUCGGCUGUAGC	|||||||||||||||||||||	UGAUAGGAAGAGCCGACAUCG	7156	HORVU5Hr1G015390
Fg-sRNA-62	HORVU2Hr1G072920.1	0	1	496	0	0	0	0	0	0	ACUAUCCUUCUCGGCUGUAGC	|||||||||||||||||||||	UGAUAGGAAGAGCCGACAUCG	7156	HORVU2Hr1G072920
Fg-sRNA-62	HORVU2Hr1G039150.1	0	1	401	0	0	0	0	0	0	ACUAUCCUUCUCGGCUGUAGC	|||||||||||||||||||||	UGAUAGGAAGAGCCGACAUCG	7156	HORVU2Hr1G039150
Fg-sRNA-62	HORVU2Hr1G053620.1	0	1	494	0	0	0	0	0	0	ACUAUCCUUCUCGGCUGUAGC	|||||||||||||||||||||	UGAUAGGAAGAGCCGACAUCG	7156	HORVU2Hr1G053620
Fg-sRNA-62	HORVU5Hr1G083980.1	0	1	499	0	0	0	0	0	0	ACUAUCCUUCUCGGCUGUAGC	|||||||||||||||||||||	UGAUAGGAAGAGCCGACAUCG	7156	HORVU5Hr1G083980
Fg-sRNA-62	HORVU0Hr1G035470.1	0	1	264	0	0	0	0	0	0	ACUAUCCUUCUCGGCUGUAGC	|||||||||||||||||||||	UGAUAGGAAGAGCCGACAUCG	7156	HORVU0Hr1G035470
Fg-sRNA-62	HORVU5Hr1G024420.1	0	1	417	0	0	0	0	0	0	ACUAUCCUUCUCGGCUGUAGC	|||||||||||||||||||||	UGAUAGGAAGAGCCGACAUCG	7156	HORVU5Hr1G024420
Fg-sRNA-62	HORVU2Hr1G039180.1	0	1	263	0	0	0	0	0	0	ACUAUCCUUCUCGGCUGUAGC	|||||||||||||||||||||	UGAUAGGAAGAGCCGACAUCG	7156	HORVU2Hr1G039180
Fg-sRNA-62	HORVU7Hr1G107130.1	0	1	2	0	0	0	0	0	0	ACUAUCCUUCUCGGCUGUAGC	|||||||||||||||||||||	UGAUAGGAAGAGCCGACAUCG	7156	HORVU7Hr1G107130
Fg-sRNA-62	HORVU7Hr1G053660.1	0	1	183	0	0	0	0	0	0	ACUAUCCUUCUCGGCUGUAGC	|||||||||||||||||||||	UGAUAGGAAGAGCCGACAUCG	7156	HORVU7Hr1G053660
Fg-sRNA-62	HORVU4Hr1G025470.4	1	0.99	499	0	0	1	0	0	0	ACUAUCCUUCUCGGCUGUAGC	|||||||||||||||o|||||	UGAUAGGAAGAGCCGGCAUCG	7156	HORVU4Hr1G025470
Fg-sRNA-62	HORVU1Hr1G027360.1	2	0.87	267	0	1	0	0	0	0	ACUAUCCUUCUCGGCUGUAGC	|||||||||.|||||||||||	UGAUAGGAAAAGCCGACAUCG	7156	HORVU1Hr1G027360
Fg-sRNA-62	HORVU1Hr1G027300.1	2	0.88	27	0	1	0	0	0	0	ACUAUCCUUCUCGGCUGUAGC	||||||||||||||.||||||	UGAUAGGAAGAGCCAACAUCG	7156	HORVU1Hr1G027300
Fg-sRNA-62	HORVU1Hr1G026870.1	3	0.84	245	0	1	1	0	0	0	ACUAUCCUUCUCGGCUGUAGC	|||||||||||||o.||||||	UGAUAGGAAGAGCUCACAUCG	7156	HORVU1Hr1G026870
Fg-sRNA-62	HORVU1Hr1G027220.1	3	0.84	223	0	1	1	0	0	0	ACUAUCCUUCUCGGCUGUAGC	|||||||||||||o.||||||	UGAUAGGAAGAGCUCACAUCG	7156	HORVU1Hr1G027220
Fg-sRNA-62	HORVU6Hr1G075100.3	5	0.6	1028	0	1	0	0	3	0	ACUAUCCUUCUCGGCUGUAGC	.|||||.|||||||.|||||.	AGAUAGAAAGAGCCCACAUCC	7156	HORVU6Hr1G075100
Fg-sRNA-62	HORVU2Hr1G062280.1	4.5	0.79	677	0	0	0	0	4	1	ACUAUCCUUCUCGGCUGUAGC	.|..o.|||||||||||||||	GGUGGCGAAGAGCCGACAUCG	7156	HORVU2Hr1G062280
Fg-sRNA-62	HORVU4Hr1G027720.1	4.5	0.79	304	0	0	0	0	4	1	ACUAUCCUUCUCGGCUGUAGC	.|..o.|||||||||||||||	GGUGGCGAAGAGCCGACAUCG	7156	HORVU4Hr1G027720
Fg-sRNA-62	HORVU5Hr1G064800.1	4.5	0.79	87	0	0	0	0	4	1	ACUAUCCUUCUCGGCUGUAGC	.|..o.|||||||||||||||	GGUGGCGAAGAGCCGACAUCG	7156	HORVU5Hr1G064800
Fg-sRNA-62	HORVU0Hr1G025120.1	4.5	0.79	35	0	0	0	0	4	1	ACUAUCCUUCUCGGCUGUAGC	.|..o.|||||||||||||||	GGUGGCGAAGAGCCGACAUCG	7156	HORVU0Hr1G025120
Fg-sRNA-62	HORVU5Hr1G068860.1	4.5	0.79	248	0	0	0	0	4	1	ACUAUCCUUCUCGGCUGUAGC	.|..o.|||||||||||||||	GGUGGCGAAGAGCCGACAUCG	7156	HORVU5Hr1G068860
Fg-sRNA-62	HORVU5Hr1G049980.1	6	0.63	275	0	2	0	0	2	0	ACUAUCCUUCUCGGCUGUAGC	.||.|||||||||||.|.|||	GGAGAGGAAGAGCCGCCUUCG	7156	HORVU5Hr1G049980
Fg-sRNA-62	HORVU5Hr1G046240.2	5	0.67	2027	0	1	0	0	3	0	ACUAUCCUUCUCGGCUGUAGC	|.|.|||||||||||.||||.	UAACAGGAAGAGCCGCCAUCA	7156	HORVU5Hr1G046240
Fg-sRNA-62	HORVU5Hr1G069950.1	5.5	0.74	1038	0	2	0	0	1	1	ACUAUCCUUCUCGGCUGUAGC	.|o||||||..||||||||||	CGGUAGGAAAUGCCGACAUCG	7156	HORVU5Hr1G069950
Fg-sRNA-62	HORVU3Hr1G051610.1	6	0.57	1694	0	1	0	0	4	0	ACUAUCCUUCUCGGCUGUAGC	...||.||||||||||||.||	GCCUACGAAGAGCCGACAACG	7156	HORVU3Hr1G051610
Fg-sRNA-62	HORVU6Hr1G065800.9	5.5	0.74	2580	0	0	0	0	5	1	ACUAUCCUUCUCGGCUGUAGC	....||||o|||||||||||.	GUCAAGGAGGAGCCGACAUCC	7156	HORVU6Hr1G065800
Fg-sRNA-62	HORVU1Hr1G009230.1	5.5	0.66	136	0	0	0	0	5	1	ACUAUCCUUCUCGGCUGUAGC	..o.|||.||||||||||||.	CAGGAGGCAGAGCCGACAUCU	7156	HORVU1Hr1G009230
Fg-sRNA-63	HORVU4Hr1G025570.3	0	1	67	0	0	0	0	0	0	ACGAUGAUGGUGGUUCUAGACGU	|||||||||||||||||||||||	UGCUACUACCACCAAGAUCUGCA	7105	HORVU4Hr1G025570
Fg-sRNA-63	HORVU5Hr1G015640.1	0	1	516	0	0	0	0	0	0	ACGAUGAUGGUGGUUCUAGACGU	|||||||||||||||||||||||	UGCUACUACCACCAAGAUCUGCA	7105	HORVU5Hr1G015640
Fg-sRNA-63	HORVU6Hr1G024020.1	0	1	544	0	0	0	0	0	0	ACGAUGAUGGUGGUUCUAGACGU	|||||||||||||||||||||||	UGCUACUACCACCAAGAUCUGCA	7105	HORVU6Hr1G024020
Fg-sRNA-63	HORVU5Hr1G083990.1	0	1	570	0	0	0	0	0	0	ACGAUGAUGGUGGUUCUAGACGU	|||||||||||||||||||||||	UGCUACUACCACCAAGAUCUGCA	7105	HORVU5Hr1G083990
Fg-sRNA-63	HORVU5Hr1G015390.1	0	1	899	0	0	0	0	0	0	ACGAUGAUGGUGGUUCUAGACGU	|||||||||||||||||||||||	UGCUACUACCACCAAGAUCUGCA	7105	HORVU5Hr1G015390
Fg-sRNA-63	HORVU4Hr1G025470.3	0	1	487	0	0	0	0	0	0	ACGAUGAUGGUGGUUCUAGACGU	|||||||||||||||||||||||	UGCUACUACCACCAAGAUCUGCA	7105	HORVU4Hr1G025470
Fg-sRNA-63	HORVU5Hr1G049860.1	0	1	1035	0	0	0	0	0	0	ACGAUGAUGGUGGUUCUAGACGU	|||||||||||||||||||||||	UGCUACUACCACCAAGAUCUGCA	7105	HORVU5Hr1G049860
Fg-sRNA-63	HORVU0Hr1G023910.8	0	1	1012	0	0	0	0	0	0	ACGAUGAUGGUGGUUCUAGACGU	|||||||||||||||||||||||	UGCUACUACCACCAAGAUCUGCA	7105	HORVU0Hr1G023910
Fg-sRNA-63	HORVU1Hr1G026920.5	0	1	1474	0	0	0	0	0	0	ACGAUGAUGGUGGUUCUAGACGU	|||||||||||||||||||||||	UGCUACUACCACCAAGAUCUGCA	7105	HORVU1Hr1G026920
Fg-sRNA-63	HORVU5Hr1G016060.1	0	1	1849	0	0	0	0	0	0	ACGAUGAUGGUGGUUCUAGACGU	|||||||||||||||||||||||	UGCUACUACCACCAAGAUCUGCA	7105	HORVU5Hr1G016060
Fg-sRNA-63	HORVU2Hr1G039360.1	0	1	1901	0	0	0	0	0	0	ACGAUGAUGGUGGUUCUAGACGU	|||||||||||||||||||||||	UGCUACUACCACCAAGAUCUGCA	7105	HORVU2Hr1G039360
Fg-sRNA-63	HORVU2Hr1G072960.1	0	1	3179	0	0	0	0	0	0	ACGAUGAUGGUGGUUCUAGACGU	|||||||||||||||||||||||	UGCUACUACCACCAAGAUCUGCA	7105	HORVU2Hr1G072960
Fg-sRNA-63	HORVU4Hr1G025590.1	0	1	1931	0	0	0	0	0	0	ACGAUGAUGGUGGUUCUAGACGU	|||||||||||||||||||||||	UGCUACUACCACCAAGAUCUGCA	7105	HORVU4Hr1G025590
Fg-sRNA-63	HORVU5Hr1G012990.1	0	1	1739	0	0	0	0	0	0	ACGAUGAUGGUGGUUCUAGACGU	|||||||||||||||||||||||	UGCUACUACCACCAAGAUCUGCA	7105	HORVU5Hr1G012990
Fg-sRNA-63	HORVU7Hr1G053550.4	1	0.87	192	0	0	0	0	1	0	ACGAUGAUGGUGGUUCUAGACGU	|.|||||||||||||||||||||	UUCUACUACCACCAAGAUCUGCA	7105	HORVU7Hr1G053550
Fg-sRNA-63	HORVU4Hr1G025510.4	2	0.91	437	0	1	0	0	0	0	ACGAUGAUGGUGGUUCUAGACGU	|||||||||||||||||||.|||	UGCUACUACCACCAAGAUCCGCA	7105	HORVU4Hr1G025510
Fg-sRNA-63	HORVU2Hr1G039190.1	2	0.92	608	0	1	0	0	0	0	ACGAUGAUGGUGGUUCUAGACGU	||||||||||||||.||||||||	UGCUACUACCACCACGAUCUGCA	7105	HORVU2Hr1G039190
Fg-sRNA-63	HORVU1Hr1G027340.3	2	0.79	147	0	0	0	0	2	0	ACGAUGAUGGUGGUUCUAGACGU	|.|.|||||||||||||||||||	UUCAACUACCACCAAGAUCUGCA	7105	HORVU1Hr1G027340
Fg-sRNA-63	HORVU3Hr1G031800.14	3.5	0.74	82	0	0	1	0	2	1	ACGAUGAUGGUGGUUCUAGACGU	.||||o||||.||||||||||o|	CGCUAUUACCCCCAAGAUCUGUA	7105	HORVU3Hr1G031800
Fg-sRNA-63	HORVU2Hr1G043680.9	4.5	0.7	182	0	1	0	0	2	1	ACGAUGAUGGUGGUUCUAGACGU	|||||||.|.o|.||||||||||	UGCUACUUCAGCAAAGAUCUGCA	7105	HORVU2Hr1G043680
Fg-sRNA-63	HORVU5Hr1G106800.5	6	0.59	202	0	1	0	0	4	0	ACGAUGAUGGUGGUUCUAGACGU	..||.|.|||||||||||.||||	CUCUCCGACCACCAAGAUGUGCA	7105	HORVU5Hr1G106800
Fg-sRNA-63	HORVU7Hr1G111720.1	4.5	0.88	1197	0	1	0	0	1	3	ACGAUGAUGGUGGUUCUAGACGU	||o|o||o|||||||||||||..	UGUUGCUGCCACCAAGAUCUGAU	7105	HORVU7Hr1G111720
Fg-sRNA-64	HORVU5Hr1G010690.7	4.5	0.72	593	0	0	1	0	3	1	CUGGCUCAAACCUCUCGAAAGGC	..o|||||||||||||||||o|.	UCUCGAGUUUGGAGAGCUUUUCU	7086	HORVU5Hr1G010690
Fg-sRNA-64	HORVU3Hr1G092240.6	6	0.7	2077	0	2	0	0	2	0	CUGGCUCAAACCUCUCGAAAGGC	|||||||.|.||||||||.||.|	GACCGAGCUCGGAGAGCUCUCAG	7086	HORVU3Hr1G092240
Fg-sRNA-65	HORVU7Hr1G096460.27	6	0.65	2099	0	1	2	0	2	0	UCGAGUAUAGAGAUGUUUCUAGCU	|..|||||||||||||o|.||o||	AAAUCAUAUCUCUACAGACAUUGA	7035	HORVU7Hr1G096460
Fg-sRNA-65	HORVU3Hr1G097770.8	6	0.65	44	0	0	0	0	5	2	UCGAGUAUAGAGAUGUUUCUAGCU	o|o....|.|||||||||||||||	GGUCACAACCUCUACAAAGAUCGA	7035	HORVU3Hr1G097770
Fg-sRNA-66	HORVU5Hr1G012990.1	0.5	0.99	1176	0	0	0	0	0	1	GUCUAAGGGGAACAGGCAUGGUC	|o|||||||||||||||||||||	CGGAUUCCCCUUGUCCGUACCAG	6825	HORVU5Hr1G012990
Fg-sRNA-66	HORVU4Hr1G025510.2	0.5	0.99	1740	0	0	0	0	0	1	GUCUAAGGGGAACAGGCAUGGUC	|o|||||||||||||||||||||	CGGAUUCCCCUUGUCCGUACCAG	6825	HORVU4Hr1G025510
Fg-sRNA-66	HORVU4Hr1G025590.1	0.5	0.99	1258	0	0	0	0	0	1	GUCUAAGGGGAACAGGCAUGGUC	|o|||||||||||||||||||||	CGGAUUCCCCUUGUCCGUACCAG	6825	HORVU4Hr1G025590
Fg-sRNA-66	HORVU2Hr1G072960.1	0.5	0.99	2506	0	0	0	0	0	1	GUCUAAGGGGAACAGGCAUGGUC	|o|||||||||||||||||||||	CGGAUUCCCCUUGUCCGUACCAG	6825	HORVU2Hr1G072960
Fg-sRNA-66	HORVU4Hr1G025470.4	0.5	0.99	1263	0	0	0	0	0	1	GUCUAAGGGGAACAGGCAUGGUC	|o|||||||||||||||||||||	CGGAUUCCCCUUGUCCGUACCAG	6825	HORVU4Hr1G025470
Fg-sRNA-66	HORVU5Hr1G016060.1	0.5	0.99	1176	0	0	0	0	0	1	GUCUAAGGGGAACAGGCAUGGUC	|o|||||||||||||||||||||	CGGAUUCCCCUUGUCCGUACCAG	6825	HORVU5Hr1G016060
Fg-sRNA-66	HORVU0Hr1G023910.11	0.5	0.99	745	0	0	0	0	0	1	GUCUAAGGGGAACAGGCAUGGUC	|o|||||||||||||||||||||	CGGAUUCCCCUUGUCCGUACCAG	6825	HORVU0Hr1G023910
Fg-sRNA-66	HORVU1Hr1G026920.4	0.5	0.99	810	0	0	0	0	0	1	GUCUAAGGGGAACAGGCAUGGUC	|o|||||||||||||||||||||	CGGAUUCCCCUUGUCCGUACCAG	6825	HORVU1Hr1G026920
Fg-sRNA-66	HORVU7Hr1G053550.5	0.5	0.99	1237	0	0	0	0	0	1	GUCUAAGGGGAACAGGCAUGGUC	|o|||||||||||||||||||||	CGGAUUCCCCUUGUCCGUACCAG	6825	HORVU7Hr1G053550
Fg-sRNA-66	HORVU4Hr1G025570.1	0.5	0.99	3	0	0	0	0	0	1	GUCUAAGGGGAACAGGCAUGGUC	|o|||||||||||||||||||||	CGGAUUCCCCUUGUCCGUACCAG	6825	HORVU4Hr1G025570
Fg-sRNA-66	HORVU5Hr1G049860.1	0.5	0.99	1298	0	0	0	0	0	1	GUCUAAGGGGAACAGGCAUGGUC	|o|||||||||||||||||||||	CGGAUUCCCCUUGUCCGUACCAG	6825	HORVU5Hr1G049860
Fg-sRNA-66	HORVU5Hr1G015390.4	0.5	0.99	1254	0	0	0	0	0	1	GUCUAAGGGGAACAGGCAUGGUC	|o|||||||||||||||||||||	CGGAUUCCCCUUGUCCGUACCAG	6825	HORVU5Hr1G015390
Fg-sRNA-66	HORVU2Hr1G072920.1	0.5	0.99	1259	0	0	0	0	0	1	GUCUAAGGGGAACAGGCAUGGUC	|o|||||||||||||||||||||	CGGAUUCCCCUUGUCCGUACCAG	6825	HORVU2Hr1G072920
Fg-sRNA-66	HORVU5Hr1G015520.2	2.5	0.9	2	0	1	0	0	0	1	GUCUAAGGGGAACAGGCAUGGUC	|o|||||||||||||||.|||||	CGGAUUCCCCUUGUCCGCACCAG	6825	HORVU5Hr1G015520
Fg-sRNA-66	HORVU2Hr1G039360.1	3	0.83	1264	0	1	0	0	0	2	GUCUAAGGGGAACAGGCAUGGUC	oo||||||||||||||.||||||	UGGAUUCCCCUUGUCCAUACCAG	6825	HORVU2Hr1G039360
Fg-sRNA-66	HORVU1Hr1G031780.2	4.5	0.68	1237	0	1	0	0	2	1	GUCUAAGGGGAACAGGCAUGGUC	||||.|.||o||||||.||||||	CAGAAUACCUUUGUCCAUACCAG	6825	HORVU1Hr1G031780
Fg-sRNA-66	HORVU1Hr1G014570.3	5	0.79	3169	0	1	1	0	1	2	GUCUAAGGGGAACAGGCAUGGUC	|o.o|||||||||.||||o||||	CGAGUUCCCCUUGGCCGUGCCAG	6825	HORVU1Hr1G014570
Fg-sRNA-66	HORVU1Hr1G090730.1	5.5	0.79	2096	0	1	1	0	2	1	GUCUAAGGGGAACAGGCAUGGUC	|||o||||||.||.||||o|||.	CAGGUUCCCCGUGCCCGUGCCAA	6825	HORVU1Hr1G090730
Fg-sRNA-67	HORVU2Hr1G015690.1	6	0.61	1375	0	1	0	0	4	0	CGAGAUAGGGGUCGUGCUGCCUC	.|||.|.|||||||||||.|||.	CCUCCACCCCCAGCACGAAGGAC	6754	HORVU2Hr1G015690
Fg-sRNA-67	HORVU5Hr1G113300.2	3	0.74	1894	0	0	0	1	2	0	CGAGAUAGGGGUCGUGCUGCCUC	||||||.||..||||||||||||	GCUCUA-CCGGAGCACGACGGAG	6754	HORVU5Hr1G113300
Fg-sRNA-69	HORVU2Hr1G072960.1	3.5	0.85	976	0	0	1	0	2	1	UUGUGGCAGGCUAGGGAUCAGCCG	||||o|..|||||||||o||||||	AACAUCCGCCGAUCCCUGGUCGGC	6734	HORVU2Hr1G072960
Fg-sRNA-69	HORVU0Hr1G023930.3	3.5	0.85	1718	0	0	1	0	2	1	UUGUGGCAGGCUAGGGAUCAGCCG	||||o|..|||||||||o||||||	AACAUCCGCCGAUCCCUGGUCGGC	6734	HORVU0Hr1G023930
Fg-sRNA-69	HORVU0Hr1G003660.1	3.5	0.85	896	0	0	1	0	2	1	UUGUGGCAGGCUAGGGAUCAGCCG	||||o|..|||||||||o||||||	AACAUCCGCCGAUCCCUGGUCGGC	6734	HORVU0Hr1G003660
Fg-sRNA-69	HORVU5Hr1G015600.4	3.5	0.85	807	0	0	1	0	2	1	UUGUGGCAGGCUAGGGAUCAGCCG	||||o|..|||||||||o||||||	AACAUCCGCCGAUCCCUGGUCGGC	6734	HORVU5Hr1G015600
Fg-sRNA-69	HORVU3Hr1G022950.1	5.5	0.75	857	0	1	1	0	2	1	UUGUGGCAGGCUAGGGAUCAGCCG	o|||||||.|.||.|||o||||||	GACACCGUGCUAUGCCUGGUCGGC	6734	HORVU3Hr1G022950
Fg-sRNA-69	HORVU5Hr1G052320.1	5	0.79	118	0	1	1	0	1	2	UUGUGGCAGGCUAGGGAUCAGCCG	o||o|||.|||||||||.||o|||	GACGCCGCCCGAUCCCUCGUUGGC	6734	HORVU5Hr1G052320
Fg-sRNA-69	HORVU4Hr1G082260.1	6	0.69	43	0	1	1	0	3	0	UUGUGGCAGGCUAGGGAUCAGCCG	|.|.||||.||||||||o|.||||	AUCCCCGUGCGAUCCCUGGACGGC	6734	HORVU4Hr1G082260
Fg-sRNA-69	HORVU0Hr1G024030.2	5.5	0.74	1110	0	1	1	0	2	1	UUGUGGCAGGCUAGGGAUCAGCCG	||||o|..|||||||||o|||.||	AACAUCCGCCGAUCCCUGGUCAGC	6734	HORVU0Hr1G024030
Fg-sRNA-68	HORVU7Hr1G072450.1	3	0.8	1560	0	1	0	1	0	0	CUGCAGCU-CUCGCGUGGUUUG	||||||||.||||.||||||||	GACGUCGACGAGCCCACCAAAC	6734	HORVU7Hr1G072450
Fg-sRNA-68	HORVU0Hr1G017800.3	5	0.67	1954	0	2	0	0	1	0	CUGCAGCUCUCGCGUGGUUUG	||||||||.|.||||.|||||	GACGUCGAAAUCGCAGCAAAC	6734	HORVU0Hr1G017800
Fg-sRNA-68	HORVU6Hr1G043390.20	5	0.59	1304	0	1	0	0	3	0	CUGCAGCUCUCGCGUGGUUUG	..|.||||||.||||||||||	CCCCUCGAGAACGCACCAAAC	6734	HORVU6Hr1G043390
Fg-sRNA-68	HORVU1Hr1G048620.1	6	0.72	4092	0	2	0	0	2	0	CUGCAGCUCUCGCGUGGUUUG	||.|||||||||.||||.||.	GAGGUCGAGAGCCCACCUAAA	6734	HORVU1Hr1G048620
Fg-sRNA-68	HORVU7Hr1G076070.1	6	0.59	2922	0	2	0	0	2	0	CUGCAGCUCUCGCGUGGUUUG	||||||||.|||.||.||||.	GACGUCGACAGCUCAACAAAG	6734	HORVU7Hr1G076070
Fg-sRNA-68	HORVU1Hr1G048530.1	6	0.62	824	0	2	0	0	2	0	CUGCAGCUCUCGCGUGGUUUG	.|||.||||||||..||||||	UACGGCGAGAGCGACCCAAAC	6734	HORVU1Hr1G048530
Fg-sRNA-68	HORVU6Hr1G057560.24	6	0.58	2243	0	1	0	0	4	0	CUGCAGCUCUCGCGUGGUUUG	..|..|||||.||||||||||	CCCCGCGAGAACGCACCAAAC	6734	HORVU6Hr1G057560
Fg-sRNA-68	HORVU0Hr1G003810.1	5.5	0.77	638	0	1	2	0	1	1	CUGCAGCUCUCGCGUGGUUUG	.o||||||||||.|||||oo|	UGCGUCGAGAGCACACCAGGC	6734	HORVU0Hr1G003810
Fg-sRNA-70	HORVU4Hr1G083230.8	5.5	0.72	1075	0	2	0	0	0	3	AUGACGAAUGUCCUGGCAAAGCG	|o|||o|||||.|||||.||||o	UGCUGUUUACAUGACCGAUUCGU	6607	HORVU4Hr1G083230
Fg-sRNA-70	HORVU3Hr1G081960.14	6	0.63	6	0	1	0	0	4	0	AUGACGAAUGUCCUGGCAAAGCG	||||.|||..|||||||.||||.	UACUACUUCGAGGACCGCUUCGA	6607	HORVU3Hr1G081960
Fg-sRNA-70	HORVU3Hr1G081970.1	6	0.63	485	0	1	0	0	4	0	AUGACGAAUGUCCUGGCAAAGCG	||||.|||..|||||||.||||.	UACUACUUCGAGGACCGCUUCGA	6607	HORVU3Hr1G081970
Fg-sRNA-70	HORVU3Hr1G063720.1	6	0.71	358	0	2	1	0	0	2	AUGACGAAUGUCCUGGCAAAGCG	|o||||||||o|.|.|||||o||	UGCUGCUUACGGCAACGUUUUGC	6607	HORVU3Hr1G063720
Fg-sRNA-70	HORVU4Hr1G005530.23	6	0.69	353	0	1	1	0	3	0	AUGACGAAUGUCCUGGCAAAGCG	|.||||..|||||||o|.|||||	UUCUGCGCACAGGACUGCUUCGC	6607	HORVU4Hr1G005530
Fg-sRNA-70	HORVU5Hr1G093350.7	5	0.67	636	0	0	1	0	4	0	AUGACGAAUGUCCUGGCAAAGCG	|.||..||.|||||||||||o||	UUCUUGUUUCAGGACCGUUUUGC	6607	HORVU5Hr1G093350
Fg-sRNA-71	HORVU5Hr1G012990.1	0	1	1739	0	0	0	0	0	0	ACGAUGAUGGUGGUUCUAGACGUG	||||||||||||||||||||||||	UGCUACUACCACCAAGAUCUGCAC	6584	HORVU5Hr1G012990
Fg-sRNA-71	HORVU0Hr1G023910.2	0	1	1934	0	0	0	0	0	0	ACGAUGAUGGUGGUUCUAGACGUG	||||||||||||||||||||||||	UGCUACUACCACCAAGAUCUGCAC	6584	HORVU0Hr1G023910
Fg-sRNA-71	HORVU4Hr1G025590.1	0	1	1931	0	0	0	0	0	0	ACGAUGAUGGUGGUUCUAGACGUG	||||||||||||||||||||||||	UGCUACUACCACCAAGAUCUGCAC	6584	HORVU4Hr1G025590
Fg-sRNA-71	HORVU2Hr1G072960.1	0	1	3179	0	0	0	0	0	0	ACGAUGAUGGUGGUUCUAGACGUG	||||||||||||||||||||||||	UGCUACUACCACCAAGAUCUGCAC	6584	HORVU2Hr1G072960
Fg-sRNA-71	HORVU4Hr1G025470.4	0	1	1936	0	0	0	0	0	0	ACGAUGAUGGUGGUUCUAGACGUG	||||||||||||||||||||||||	UGCUACUACCACCAAGAUCUGCAC	6584	HORVU4Hr1G025470
Fg-sRNA-71	HORVU2Hr1G039360.1	0	1	1901	0	0	0	0	0	0	ACGAUGAUGGUGGUUCUAGACGUG	||||||||||||||||||||||||	UGCUACUACCACCAAGAUCUGCAC	6584	HORVU2Hr1G039360
Fg-sRNA-71	HORVU1Hr1G026920.4	0	1	1481	0	0	0	0	0	0	ACGAUGAUGGUGGUUCUAGACGUG	||||||||||||||||||||||||	UGCUACUACCACCAAGAUCUGCAC	6584	HORVU1Hr1G026920
Fg-sRNA-71	HORVU4Hr1G025570.1	0	1	840	0	0	0	0	0	0	ACGAUGAUGGUGGUUCUAGACGUG	||||||||||||||||||||||||	UGCUACUACCACCAAGAUCUGCAC	6584	HORVU4Hr1G025570
Fg-sRNA-71	HORVU5Hr1G049860.1	0	1	1035	0	0	0	0	0	0	ACGAUGAUGGUGGUUCUAGACGUG	||||||||||||||||||||||||	UGCUACUACCACCAAGAUCUGCAC	6584	HORVU5Hr1G049860
Fg-sRNA-71	HORVU5Hr1G015390.1	0	1	899	0	0	0	0	0	0	ACGAUGAUGGUGGUUCUAGACGUG	||||||||||||||||||||||||	UGCUACUACCACCAAGAUCUGCAC	6584	HORVU5Hr1G015390
Fg-sRNA-71	HORVU5Hr1G083990.1	0	1	570	0	0	0	0	0	0	ACGAUGAUGGUGGUUCUAGACGUG	||||||||||||||||||||||||	UGCUACUACCACCAAGAUCUGCAC	6584	HORVU5Hr1G083990
Fg-sRNA-71	HORVU6Hr1G024020.1	0	1	544	0	0	0	0	0	0	ACGAUGAUGGUGGUUCUAGACGUG	||||||||||||||||||||||||	UGCUACUACCACCAAGAUCUGCAC	6584	HORVU6Hr1G024020
Fg-sRNA-71	HORVU5Hr1G015640.1	0	1	516	0	0	0	0	0	0	ACGAUGAUGGUGGUUCUAGACGUG	||||||||||||||||||||||||	UGCUACUACCACCAAGAUCUGCAC	6584	HORVU5Hr1G015640
Fg-sRNA-71	HORVU5Hr1G016060.1	1	0.97	1849	0	0	0	0	1	0	ACGAUGAUGGUGGUUCUAGACGUG	|||||||||||||||||||||||.	UGCUACUACCACCAAGAUCUGCAA	6584	HORVU5Hr1G016060
Fg-sRNA-71	HORVU4Hr1G025510.2	2	0.92	2619	0	1	0	0	0	0	ACGAUGAUGGUGGUUCUAGACGUG	|||||||||||||||||||.||||	UGCUACUACCACCAAGAUCCGCAC	6584	HORVU4Hr1G025510
Fg-sRNA-71	HORVU7Hr1G053550.5	1	0.88	1910	0	0	0	0	1	0	ACGAUGAUGGUGGUUCUAGACGUG	|.||||||||||||||||||||||	UUCUACUACCACCAAGAUCUGCAC	6584	HORVU7Hr1G053550
Fg-sRNA-71	HORVU2Hr1G039190.1	2	0.92	608	0	1	0	0	0	0	ACGAUGAUGGUGGUUCUAGACGUG	||||||||||||||.|||||||||	UGCUACUACCACCACGAUCUGCAC	6584	HORVU2Hr1G039190
Fg-sRNA-71	HORVU1Hr1G027340.3	2	0.8	147	0	0	0	0	2	0	ACGAUGAUGGUGGUUCUAGACGUG	|.|.||||||||||||||||||||	UUCAACUACCACCAAGAUCUGCAC	6584	HORVU1Hr1G027340
Fg-sRNA-71	HORVU3Hr1G031800.6	4	0.73	495	0	0	1	0	2	2	ACGAUGAUGGUGGUUCUAGACGUG	.||||o||||.||||||||||o|o	CGCUAUUACCCCCAAGAUCUGUAU	6584	HORVU3Hr1G031800
Fg-sRNA-71	HORVU3Hr1G047110.4	5.5	0.67	135	0	1	0	0	3	1	ACGAUGAUGGUGGUUCUAGACGUG	.||..o||||||||||.|||||||	CGCCCUUACCACCAAGUUCUGCAC	6584	HORVU3Hr1G047110
Fg-sRNA-71	HORVU2Hr1G043680.1	5.5	0.68	300	0	1	0	0	3	1	ACGAUGAUGGUGGUUCUAGACGUG	|||||||.|.o|.||||||||||.	UGCUACUUCAGCAAAGAUCUGCAA	6584	HORVU2Hr1G043680
Fg-sRNA-71	HORVU1Hr1G072910.5	4	0.79	10	0	1	0	2	0	0	ACGAUG-AUGG-UGGUUCUAGACGUG	||||||.||||.||||||||.|||||	UGCUACUUACCUACCAAGAUGUGCAC	6584	HORVU1Hr1G072910
Fg-sRNA-72	HORVU3Hr1G110480.15	5.5	0.78	383	0	2	0	0	1	1	UGACGAAUGUCCUGGCAAAGC	o||||.|||||||||||.|.|	GCUGCGUACAGGACCGUGUGG	6574	HORVU3Hr1G110480
Fg-sRNA-72	HORVU3Hr1G110240.1	5.5	0.78	395	0	2	0	0	1	1	UGACGAAUGUCCUGGCAAAGC	o||||.|||||||||||.|.|	GCUGCGUACAGGACCGUGUGG	6574	HORVU3Hr1G110240
Fg-sRNA-72	HORVU4Hr1G083230.8	5	0.71	1076	0	2	0	0	0	2	UGACGAAUGUCCUGGCAAAGC	o|||o|||||.|||||.||||	GCUGUUUACAUGACCGAUUCG	6574	HORVU4Hr1G083230
Fg-sRNA-72	HORVU3Hr1G065790.5	5.5	0.71	537	0	2	0	0	1	1	UGACGAAUGUCCUGGCAAAGC	|||||||o|||.|||.||||.	ACUGCUUGCAGCACCUUUUCU	6574	HORVU3Hr1G065790
Fg-sRNA-72	HORVU6Hr1G023770.5	5	0.65	441	0	1	0	0	2	2	UGACGAAUGUCCUGGCAAAGC	.o||o|||||||||.|||||.	UUUGUUUACAGGACAGUUUCC	6574	HORVU6Hr1G023770
Fg-sRNA-72	HORVU4Hr1G063590.1	5.5	0.67	651	0	2	0	0	1	1	UGACGAAUGUCCUGGCAAAGC	||.||||o||||.||.|||||	ACCGCUUGCAGGCCCCUUUCG	6574	HORVU4Hr1G063590
Fg-sRNA-72	HORVU3Hr1G081960.14	5	0.63	7	0	1	0	0	3	0	UGACGAAUGUCCUGGCAAAGC	|||.|||..|||||||.||||	ACUACUUCGAGGACCGCUUCG	6574	HORVU3Hr1G081960
Fg-sRNA-72	HORVU3Hr1G081970.1	5	0.63	486	0	1	0	0	3	0	UGACGAAUGUCCUGGCAAAGC	|||.|||..|||||||.||||	ACUACUUCGAGGACCGCUUCG	6574	HORVU3Hr1G081970
Fg-sRNA-73	HORVU3Hr1G041810.2	5.5	0.67	5256	0	0	2	0	3	1	GUGAGACCCGGUCAGGCCUGCGGA	.o|||||||..||||o|||||o||	AGCUCUGGGGGAGUCUGGACGUCU	6568	HORVU3Hr1G041810
Fg-sRNA-74	HORVU5Hr1G092840.28	6	0.74	2772	0	3	0	0	0	0	AAGAGAUGUUUCUAGCUUACU	|||||||||.|||||..||||	UUCUCUACACAGAUCUUAUGA	6566	HORVU5Hr1G092840
Fg-sRNA-74	HORVU7Hr1G090120.9	6	0.57	655	0	2	0	0	2	0	AAGAGAUGUUUCUAGCUUACU	.||.||||||||.|||||.||	GUCCCUACAAAGUUCGAAGGA	6566	HORVU7Hr1G090120
Fg-sRNA-74	HORVU4Hr1G025960.11	4.5	0.67	740	0	1	0	0	2	1	AAGAGAUGUUUCUAGCUUACU	|||.||.||||||||||.||o	UUCACUUCAAAGAUCGAUUGG	6566	HORVU4Hr1G025960
Fg-sRNA-75	HORVU0Hr1G019780.1	3.5	0.74	1532	0	0	0	0	3	1	GCAGCUUCCUCUAAAUGUCUCU	.||o|.|||||||||||||||.	GGUUGCAGGAGAUUUACAGAGC	6540	HORVU0Hr1G019780
Fg-sRNA-75	HORVU5Hr1G049420.1	4.5	0.81	564	0	1	1	0	1	1	GCAGCUUCCUCUAAAUGUCUCU	||||||.||||||||o|||.|o	CGUCGACGGAGAUUUGCAGUGG	6540	HORVU5Hr1G049420
Fg-sRNA-75	HORVU2Hr1G096070.19	5	0.76	94	0	1	1	1	1	0	GCAGCUUCCUCUAAAUGUCUCU	|||||||.|||||||||||o..	CGUCGAA-GAGAUUUACAGGUU	6540	HORVU2Hr1G096070
Fg-sRNA-76	HORVU5Hr1G015790.1	3	0.9	24	0	1	1	0	0	0	ACGGCUGAAGGGAAUAGAUGUAAC	||||||||||||||o.||||||||	UGCCGACUUCCCUUGCCUACAUUG	6536	HORVU5Hr1G015790
Fg-sRNA-76	HORVU2Hr1G039360.3	3	0.9	97	0	1	1	0	0	0	ACGGCUGAAGGGAAUAGAUGUAAC	||||||||||||||o.||||||||	UGCCGACUUCCCUUGCCUACAUUG	6536	HORVU2Hr1G039360
Fg-sRNA-76	HORVU5Hr1G015520.1	3	0.9	97	0	1	1	0	0	0	ACGGCUGAAGGGAAUAGAUGUAAC	||||||||||||||o.||||||||	UGCCGACUUCCCUUGCCUACAUUG	6536	HORVU5Hr1G015520
Fg-sRNA-76	HORVU0Hr1G033360.1	3	0.9	88	0	1	1	0	0	0	ACGGCUGAAGGGAAUAGAUGUAAC	||||||||||||||o.||||||||	UGCCGACUUCCCUUGCCUACAUUG	6536	HORVU0Hr1G033360
Fg-sRNA-76	HORVU3Hr1G016770.1	3	0.9	41	0	1	1	0	0	0	ACGGCUGAAGGGAAUAGAUGUAAC	||||||||||||||o.||||||||	UGCCGACUUCCCUUGCCUACAUUG	6536	HORVU3Hr1G016770
Fg-sRNA-76	HORVU5Hr1G015640.1	3	0.9	63	0	1	1	0	0	0	ACGGCUGAAGGGAAUAGAUGUAAC	||||||||||||||o.||||||||	UGCCGACUUCCCUUGCCUACAUUG	6536	HORVU5Hr1G015640
Fg-sRNA-76	HORVU6Hr1G024020.1	3	0.9	84	0	1	1	0	0	0	ACGGCUGAAGGGAAUAGAUGUAAC	||||||||||||||o.||||||||	UGCCGACUUCCCUUGCCUACAUUG	6536	HORVU6Hr1G024020
Fg-sRNA-76	HORVU5Hr1G083990.1	3	0.9	117	0	1	1	0	0	0	ACGGCUGAAGGGAAUAGAUGUAAC	||||||||||||||o.||||||||	UGCCGACUUCCCUUGCCUACAUUG	6536	HORVU5Hr1G083990
Fg-sRNA-76	HORVU2Hr1G123570.1	3	0.9	716	0	1	1	0	0	0	ACGGCUGAAGGGAAUAGAUGUAAC	||||||||||||||o.||||||||	UGCCGACUUCCCUUGCCUACAUUG	6536	HORVU2Hr1G123570
Fg-sRNA-76	HORVU4Hr1G025470.3	3	0.9	34	0	1	1	0	0	0	ACGGCUGAAGGGAAUAGAUGUAAC	||||||||||||||o.||||||||	UGCCGACUUCCCUUGCCUACAUUG	6536	HORVU4Hr1G025470
Fg-sRNA-76	HORVU0Hr1G023910.8	3	0.9	559	0	1	1	0	0	0	ACGGCUGAAGGGAAUAGAUGUAAC	||||||||||||||o.||||||||	UGCCGACUUCCCUUGCCUACAUUG	6536	HORVU0Hr1G023910
Fg-sRNA-76	HORVU4Hr1G025510.5	3	0.9	2479	0	1	1	0	0	0	ACGGCUGAAGGGAAUAGAUGUAAC	||||||||||||||o.||||||||	UGCCGACUUCCCUUGCCUACAUUG	6536	HORVU4Hr1G025510
Fg-sRNA-76	HORVU2Hr1G072960.1	3	0.9	2726	0	1	1	0	0	0	ACGGCUGAAGGGAAUAGAUGUAAC	||||||||||||||o.||||||||	UGCCGACUUCCCUUGCCUACAUUG	6536	HORVU2Hr1G072960
Fg-sRNA-76	HORVU4Hr1G025590.1	3	0.9	1478	0	1	1	0	0	0	ACGGCUGAAGGGAAUAGAUGUAAC	||||||||||||||o.||||||||	UGCCGACUUCCCUUGCCUACAUUG	6536	HORVU4Hr1G025590
Fg-sRNA-76	HORVU5Hr1G012990.1	3	0.9	1233	0	1	1	0	0	0	ACGGCUGAAGGGAAUAGAUGUAAC	||||||||||||||o.||||||||	UGCCGACUUCCCUUGCCUACAUUG	6536	HORVU5Hr1G012990
Fg-sRNA-76	HORVU5Hr1G015390.1	4	0.79	446	0	1	1	0	1	0	ACGGCUGAAGGGAAUAGAUGUAAC	||||.|||||||||o.||||||||	UGCCAACUUCCCUUGCCUACAUUG	6536	HORVU5Hr1G015390
Fg-sRNA-76	HORVU1Hr1G026920.3	4	0.82	1030	0	1	1	0	1	0	ACGGCUGAAGGGAAUAGAUGUAAC	|||.||||||||||o.||||||||	UGCGGACUUCCCUUGCCUACAUUG	6536	HORVU1Hr1G026920
Fg-sRNA-76	HORVU5Hr1G016060.1	4	0.79	1396	0	1	1	0	1	0	ACGGCUGAAGGGAAUAGAUGUAAC	||||.|||||||||o.||||||||	UGCCAACUUCCCUUGCCUACAUUG	6536	HORVU5Hr1G016060
Fg-sRNA-76	HORVU7Hr1G053550.2	6	0.7	1231	0	2	1	0	1	0	ACGGCUGAAGGGAAUAGAUGUAAC	|.||||||||||.|o.||||||||	UUCCGACUUCCCGUGCCUACAUUG	6536	HORVU7Hr1G053550
Fg-sRNA-76	HORVU6Hr1G076880.1	5	0.73	852	0	1	0	0	2	2	ACGGCUGAAGGGAAUAGAUGUAAC	||o|||||.|o||||||||||.|.	UGUCGACUACUCUUAUCUACAAUA	6536	HORVU6Hr1G076880
Fg-sRNA-76	HORVU7Hr1G040800.1	4.5	0.75	1542	0	0	1	0	3	1	ACGGCUGAAGGGAAUAGAUGUAAC	|||o|||.||.|||||||o||||.	UGCUGACCUCGCUUAUCUGCAUUU	6536	HORVU7Hr1G040800
Fg-sRNA-77	HORVU2Hr1G053660.1	0	1	429	0	0	0	0	0	0	AUCUCAGUUCGAGUUGUCCCA	|||||||||||||||||||||	UAGAGUCAAGCUCAACAGGGU	6530	HORVU2Hr1G053660
Fg-sRNA-77	HORVU0Hr1G023910.7	0	1	212	0	0	0	0	0	0	AUCUCAGUUCGAGUUGUCCCA	|||||||||||||||||||||	UAGAGUCAAGCUCAACAGGGU	6530	HORVU0Hr1G023910
Fg-sRNA-77	HORVU0Hr1G035470.1	0	1	735	0	0	0	0	0	0	AUCUCAGUUCGAGUUGUCCCA	|||||||||||||||||||||	UAGAGUCAAGCUCAACAGGGU	6530	HORVU0Hr1G035470
Fg-sRNA-77	HORVU2Hr1G039360.2	0	1	712	0	0	0	0	0	0	AUCUCAGUUCGAGUUGUCCCA	|||||||||||||||||||||	UAGAGUCAAGCUCAACAGGGU	6530	HORVU2Hr1G039360
Fg-sRNA-77	HORVU5Hr1G016060.2	0	1	882	0	0	0	0	0	0	AUCUCAGUUCGAGUUGUCCCA	|||||||||||||||||||||	UAGAGUCAAGCUCAACAGGGU	6530	HORVU5Hr1G016060
Fg-sRNA-77	HORVU2Hr1G039150.1	0	1	872	0	0	0	0	0	0	AUCUCAGUUCGAGUUGUCCCA	|||||||||||||||||||||	UAGAGUCAAGCUCAACAGGGU	6530	HORVU2Hr1G039150
Fg-sRNA-77	HORVU1Hr1G026920.1	0	1	858	0	0	0	0	0	0	AUCUCAGUUCGAGUUGUCCCA	|||||||||||||||||||||	UAGAGUCAAGCUCAACAGGGU	6530	HORVU1Hr1G026920
Fg-sRNA-77	HORVU2Hr1G072920.1	0	1	966	0	0	0	0	0	0	AUCUCAGUUCGAGUUGUCCCA	|||||||||||||||||||||	UAGAGUCAAGCUCAACAGGGU	6530	HORVU2Hr1G072920
Fg-sRNA-77	HORVU7Hr1G053550.2	0	1	718	0	0	0	0	0	0	AUCUCAGUUCGAGUUGUCCCA	|||||||||||||||||||||	UAGAGUCAAGCUCAACAGGGU	6530	HORVU7Hr1G053550
Fg-sRNA-77	HORVU4Hr1G025510.1	0	1	1670	0	0	0	0	0	0	AUCUCAGUUCGAGUUGUCCCA	|||||||||||||||||||||	UAGAGUCAAGCUCAACAGGGU	6530	HORVU4Hr1G025510
Fg-sRNA-77	HORVU4Hr1G025470.4	0	1	970	0	0	0	0	0	0	AUCUCAGUUCGAGUUGUCCCA	|||||||||||||||||||||	UAGAGUCAAGCUCAACAGGGU	6530	HORVU4Hr1G025470
Fg-sRNA-77	HORVU2Hr1G072960.1	0	1	2213	0	0	0	0	0	0	AUCUCAGUUCGAGUUGUCCCA	|||||||||||||||||||||	UAGAGUCAAGCUCAACAGGGU	6530	HORVU2Hr1G072960
Fg-sRNA-77	HORVU4Hr1G025590.1	0	1	965	0	0	0	0	0	0	AUCUCAGUUCGAGUUGUCCCA	|||||||||||||||||||||	UAGAGUCAAGCUCAACAGGGU	6530	HORVU4Hr1G025590
Fg-sRNA-77	HORVU5Hr1G012990.1	0	1	883	0	0	0	0	0	0	AUCUCAGUUCGAGUUGUCCCA	|||||||||||||||||||||	UAGAGUCAAGCUCAACAGGGU	6530	HORVU5Hr1G012990
Fg-sRNA-77	HORVU5Hr1G015390.2	0.5	0.99	965	0	0	0	0	0	1	AUCUCAGUUCGAGUUGUCCCA	|||||||o|||||||||||||	UAGAGUCGAGCUCAACAGGGU	6530	HORVU5Hr1G015390
Fg-sRNA-77	HORVU7Hr1G090410.4	2.5	0.84	270	0	1	0	0	0	1	AUCUCAGUUCGAGUUGUCCCA	|||o|||||||||||||.|||	UAGGGUCAAGCUCAACAAGGU	6530	HORVU7Hr1G090410
Fg-sRNA-77	HORVU5Hr1G049860.1	4	0.79	958	0	2	0	0	0	0	AUCUCAGUUCGAGUUGUCCCA	|||||||||||||||||..||	UAGAGUCAAGCUCAACAAAGU	6530	HORVU5Hr1G049860
Fg-sRNA-77	HORVU5Hr1G055350.7	6	0.74	258	0	2	0	0	2	0	AUCUCAGUUCGAGUUGUCCCA	.||||||||||||||.|.||.	GAGAGUCAAGCUCAAGAAGGG	6530	HORVU5Hr1G055350
Fg-sRNA-78	HORVU1Hr1G004560.1	3	0.87	490	0	0	2	0	1	0	AGGAUGGACUAGGCUCCAGUUG	|||||||||||oo||||||||.	UCCUACCUGAUUUGAGGUCAAA	6522	HORVU1Hr1G004560
Fg-sRNA-78	HORVU5Hr1G080900.14	3.5	0.79	1471	0	1	0	0	1	1	AGGAUGGACUAGGCUCCAGUUG	||||.||||o|||.||||||||	UCCUUCCUGGUCCAAGGUCAAC	6522	HORVU5Hr1G080900
Fg-sRNA-78	HORVU3Hr1G041600.19	4	0.69	419	0	1	1	0	1	0	AGGAUGGACUAGGCUCCAGUUG	|||||.|||||o||||.|||||	UCCUAACUGAUUCGAGAUCAAC	6522	HORVU3Hr1G041600
Fg-sRNA-79	HORVU7Hr1G025230.5	5	0.59	1821	0	2	0	0	1	0	UAGAGAUGUUUCUAGCUUACU	|||||.|||||.||.||||||	AUCUCAACAAAUAUAGAAUGA	6514	HORVU7Hr1G025230
Fg-sRNA-79	HORVU3Hr1G072000.1	4	0.75	400	0	1	0	0	1	2	UAGAGAUGUUUCUAGCUUACU	||o|.||||.||||||||||o	AUUUGUACAUAGAUCGAAUGG	6514	HORVU3Hr1G072000
Fg-sRNA-79	HORVU1Hr1G042770.9	5.5	0.64	405	0	2	0	0	1	1	UAGAGAUGUUUCUAGCUUACU	||||o||||||.||||.|||.	AUCUUUACAAAAAUCGUAUGC	6514	HORVU1Hr1G042770
Fg-sRNA-79	HORVU7Hr1G090120.9	5.5	0.66	655	0	2	0	0	1	1	UAGAGAUGUUUCUAGCUUACU	o||.||||||||.|||||.||	GUCCCUACAAAGUUCGAAGGA	6514	HORVU7Hr1G090120
Fg-sRNA-80	HORVU6Hr1G003620.1	3	0.67	1056	0	0	0	1	2	0	CUACCAUUAG-UCUUAGAAUUCU	.||||.||||.||||||||||||	CAUGGGAAUCAAGAAUCUUAAGA	6461	HORVU6Hr1G003620
Fg-sRNA-80	HORVU7Hr1G079770.3	5	0.84	349	0	2	0	0	0	2	CUACCAUUAGUCUUAGAAUUCU	||||||o||||||||||.|.|o	GAUGGUGAUCAGAAUCUCACGG	6461	HORVU7Hr1G079770
Fg-sRNA-80	HORVU6Hr1G023210.3	4.5	0.8	1362	0	1	0	0	2	1	CUACCAUUAGUCUUAGAAUUCU	||||||..||||||||||.||o	GAUGGUUUUCAGAAUCUUCAGG	6461	HORVU6Hr1G023210
Fg-sRNA-80	HORVU6Hr1G023100.8	4.5	0.8	1294	0	1	0	0	2	1	CUACCAUUAGUCUUAGAAUUCU	||||||..||||||||||.||o	GAUGGUUUUCAGAAUCUUCAGG	6461	HORVU6Hr1G023100
Fg-sRNA-82	HORVU3Hr1G022950.1	5	0.74	859	0	1	1	0	2	0	GUGGCAGGCUAGGGAUCAGCCG	||||||.|.||.|||o||||||	CACCGUGCUAUGCCUGGUCGGC	6292	HORVU3Hr1G022950
Fg-sRNA-82	HORVU2Hr1G072960.1	3.5	0.84	978	0	0	1	0	2	1	GUGGCAGGCUAGGGAUCAGCCG	||o|..|||||||||o||||||	CAUCCGCCGAUCCCUGGUCGGC	6292	HORVU2Hr1G072960
Fg-sRNA-82	HORVU4Hr1G082260.1	5	0.74	45	0	1	1	0	2	0	GUGGCAGGCUAGGGAUCAGCCG	|.||||.||||||||o|.||||	CCCCGUGCGAUCCCUGGACGGC	6292	HORVU4Hr1G082260
Fg-sRNA-82	HORVU0Hr1G023930.3	3.5	0.84	1720	0	0	1	0	2	1	GUGGCAGGCUAGGGAUCAGCCG	||o|..|||||||||o||||||	CAUCCGCCGAUCCCUGGUCGGC	6292	HORVU0Hr1G023930
Fg-sRNA-82	HORVU0Hr1G003660.1	3.5	0.84	898	0	0	1	0	2	1	GUGGCAGGCUAGGGAUCAGCCG	||o|..|||||||||o||||||	CAUCCGCCGAUCCCUGGUCGGC	6292	HORVU0Hr1G003660
Fg-sRNA-82	HORVU5Hr1G015600.4	3.5	0.84	809	0	0	1	0	2	1	GUGGCAGGCUAGGGAUCAGCCG	||o|..|||||||||o||||||	CAUCCGCCGAUCCCUGGUCGGC	6292	HORVU5Hr1G015600
Fg-sRNA-82	HORVU0Hr1G037800.1	5.5	0.72	1059	0	2	0	0	1	1	GUGGCAGGCUAGGGAUCAGCCG	|o||||||.||||.||||||.|	CGCCGUCCAAUCCGUAGUCGCC	6292	HORVU0Hr1G037800
Fg-sRNA-82	HORVU5Hr1G052320.1	4.5	0.79	120	0	1	1	0	1	1	GUGGCAGGCUAGGGAUCAGCCG	|o|||.|||||||||.||o|||	CGCCGCCCGAUCCCUCGUUGGC	6292	HORVU5Hr1G052320
Fg-sRNA-82	HORVU0Hr1G017050.1	6	0.71	1522	0	2	0	0	1	2	GUGGCAGGCUAGGGAUCAGCCG	o||||||.|||||||.|.|||o	UACCGUCGGAUCCCUUGGCGGU	6292	HORVU0Hr1G017050
Fg-sRNA-82	HORVU5Hr1G042230.7	6	0.62	5751	0	1	0	0	4	0	GUGGCAGGCUAGGGAUCAGCCG	.|..||.|||||||.|||||||	GAAGGUGCGAUCCCAAGUCGGC	6292	HORVU5Hr1G042230
Fg-sRNA-82	HORVU4Hr1G008590.1	5.5	0.72	283	0	1	0	0	3	1	GUGGCAGGCUAGGGAUCAGCCG	|o.||.||||||.||||||||.	CGGCGCCCGAUCGCUAGUCGGA	6292	HORVU4Hr1G008590
Fg-sRNA-83	HORVU0Hr1G023910.7	0.5	0.99	501	0	0	0	0	0	1	GUCAGUCUAAGGGGAACAGGCAU	|||||o|||||||||||||||||	CAGUCGGAUUCCCCUUGUCCGUA	6287	HORVU0Hr1G023910
Fg-sRNA-83	HORVU2Hr1G072920.1	0.5	0.99	1255	0	0	0	0	0	1	GUCAGUCUAAGGGGAACAGGCAU	|||||o|||||||||||||||||	CAGUCGGAUUCCCCUUGUCCGUA	6287	HORVU2Hr1G072920
Fg-sRNA-83	HORVU5Hr1G049860.1	0.5	0.99	1294	0	0	0	0	0	1	GUCAGUCUAAGGGGAACAGGCAU	|||||o|||||||||||||||||	CAGUCGGAUUCCCCUUGUCCGUA	6287	HORVU5Hr1G049860
Fg-sRNA-83	HORVU4Hr1G025470.1	0.5	0.99	349	0	0	0	0	0	1	GUCAGUCUAAGGGGAACAGGCAU	|||||o|||||||||||||||||	CAGUCGGAUUCCCCUUGUCCGUA	6287	HORVU4Hr1G025470
Fg-sRNA-83	HORVU7Hr1G053550.2	0.5	0.99	1007	0	0	0	0	0	1	GUCAGUCUAAGGGGAACAGGCAU	|||||o|||||||||||||||||	CAGUCGGAUUCCCCUUGUCCGUA	6287	HORVU7Hr1G053550
Fg-sRNA-83	HORVU4Hr1G025510.5	0.5	0.99	2049	0	0	0	0	0	1	GUCAGUCUAAGGGGAACAGGCAU	|||||o|||||||||||||||||	CAGUCGGAUUCCCCUUGUCCGUA	6287	HORVU4Hr1G025510
Fg-sRNA-83	HORVU2Hr1G072960.1	0.5	0.99	2502	0	0	0	0	0	1	GUCAGUCUAAGGGGAACAGGCAU	|||||o|||||||||||||||||	CAGUCGGAUUCCCCUUGUCCGUA	6287	HORVU2Hr1G072960
Fg-sRNA-83	HORVU4Hr1G025590.1	0.5	0.99	1254	0	0	0	0	0	1	GUCAGUCUAAGGGGAACAGGCAU	|||||o|||||||||||||||||	CAGUCGGAUUCCCCUUGUCCGUA	6287	HORVU4Hr1G025590
Fg-sRNA-83	HORVU5Hr1G012990.1	0.5	0.99	1172	0	0	0	0	0	1	GUCAGUCUAAGGGGAACAGGCAU	|||||o|||||||||||||||||	CAGUCGGAUUCCCCUUGUCCGUA	6287	HORVU5Hr1G012990
Fg-sRNA-83	HORVU5Hr1G015390.1	1	0.94	222	0	0	0	0	0	2	GUCAGUCUAAGGGGAACAGGCAU	o||||o|||||||||||||||||	UAGUCGGAUUCCCCUUGUCCGUA	6287	HORVU5Hr1G015390
Fg-sRNA-83	HORVU1Hr1G026920.3	1	0.94	806	0	0	0	0	0	2	GUCAGUCUAAGGGGAACAGGCAU	o||||o|||||||||||||||||	UAGUCGGAUUCCCCUUGUCCGUA	6287	HORVU1Hr1G026920
Fg-sRNA-83	HORVU5Hr1G016060.1	1	0.94	1172	0	0	0	0	0	2	GUCAGUCUAAGGGGAACAGGCAU	o||||o|||||||||||||||||	UAGUCGGAUUCCCCUUGUCCGUA	6287	HORVU5Hr1G016060
Fg-sRNA-83	HORVU2Hr1G039360.1	3	0.86	1260	0	1	0	0	0	2	GUCAGUCUAAGGGGAACAGGCAU	||||oo||||||||||||||.||	CAGUUGGAUUCCCCUUGUCCAUA	6287	HORVU2Hr1G039360
Fg-sRNA-83	HORVU6Hr1G053450.1	6	0.67	1062	0	2	0	0	2	0	GUCAGUCUAAGGGGAACAGGCAU	|||||||||..|||||.||.|||	CAGUCAGAUGACCCUUUUCAGUA	6287	HORVU6Hr1G053450
Fg-sRNA-83	HORVU5Hr1G039900.2	5.5	0.62	1514	0	1	1	0	2	1	GUCAGUCUAAGGGGAACAGGCAU	.||||.|||||o||||.|||||o	AAGUCUGAUUCUCCUUUUCCGUG	6287	HORVU5Hr1G039900
Fg-sRNA-83	HORVU7Hr1G010230.3	5	0.65	237	0	0	0	0	4	2	GUCAGUCUAAGGGGAACAGGCAU	|o..o|.|||||||||||||||.	CGUAUAUAUUCCCCUUGUCCGUU	6287	HORVU7Hr1G010230
Fg-sRNA-83	HORVU5Hr1G107260.44	6	0.58	352	0	1	0	0	4	0	GUCAGUCUAAGGGGAACAGGCAU	||.|||.|||.|||||||||.|.	CAAUCACAUUACCCUUGUCCUUU	6287	HORVU5Hr1G107260
Fg-sRNA-83	HORVU7Hr1G098610.2	5	0.74	2591	0	1	0	0	1	4	GUCAGUCUAAGGGGAACAGGCAU	oo|.|||o||||||.|||||||o	UGGCCAGGUUCCCCGUGUCCGUG	6287	HORVU7Hr1G098610
Fg-sRNA-85	HORVU3Hr1G046780.12	4	0.8	59	0	1	0	0	1	2	ACGGGCCAGCCUGUCGGCGUU	|||o||.||||||||||||.o	UGCUCGUUCGGACAGCCGCCG	6127	HORVU3Hr1G046780
Fg-sRNA-86	HORVU0Hr1G023910.7	6	0.86	516	0	2	1	0	1	0	ACAGGCAUGGUCAAGAUUCAACCA	||||||||||||||||o|||.|..	UGUCCGUACCAGUUCUGAGUCGAC	6119	HORVU0Hr1G023910
Fg-sRNA-86	HORVU5Hr1G015390.1	6	0.86	237	0	2	1	0	1	0	ACAGGCAUGGUCAAGAUUCAACCA	||||||||||||||||o|||.|..	UGUCCGUACCAGUUCUGAGUCGAC	6119	HORVU5Hr1G015390
Fg-sRNA-86	HORVU1Hr1G026920.3	6	0.86	821	0	2	1	0	1	0	ACAGGCAUGGUCAAGAUUCAACCA	||||||||||||||||o|||.|..	UGUCCGUACCAGUUCUGAGUCGAC	6119	HORVU1Hr1G026920
Fg-sRNA-86	HORVU5Hr1G049860.1	6	0.86	1309	0	2	1	0	1	0	ACAGGCAUGGUCAAGAUUCAACCA	||||||||||||||||o|||.|..	UGUCCGUACCAGUUCUGAGUCGAC	6119	HORVU5Hr1G049860
Fg-sRNA-86	HORVU4Hr1G025470.1	6	0.86	364	0	2	1	0	1	0	ACAGGCAUGGUCAAGAUUCAACCA	||||||||||||||||o|||.|..	UGUCCGUACCAGUUCUGAGUCGAG	6119	HORVU4Hr1G025470
Fg-sRNA-86	HORVU4Hr1G025570.1	6	0.86	14	0	2	1	0	1	0	ACAGGCAUGGUCAAGAUUCAACCA	||||||||||||||||o|||.|..	UGUCCGUACCAGUUCUGAGUCGAC	6119	HORVU4Hr1G025570
Fg-sRNA-86	HORVU5Hr1G016060.1	6	0.86	1187	0	2	1	0	1	0	ACAGGCAUGGUCAAGAUUCAACCA	||||||||||||||||o|||.|..	UGUCCGUACCAGUUCUGAGUCGAC	6119	HORVU5Hr1G016060
Fg-sRNA-86	HORVU4Hr1G025510.5	6	0.86	2064	0	2	1	0	1	0	ACAGGCAUGGUCAAGAUUCAACCA	||||||||||||||||o|||.|..	UGUCCGUACCAGUUCUGAGUCGAC	6119	HORVU4Hr1G025510
Fg-sRNA-86	HORVU2Hr1G072960.1	6	0.86	2517	0	2	1	0	1	0	ACAGGCAUGGUCAAGAUUCAACCA	||||||||||||||||o|||.|..	UGUCCGUACCAGUUCUGAGUCGAC	6119	HORVU2Hr1G072960
Fg-sRNA-86	HORVU4Hr1G025590.1	6	0.86	1269	0	2	1	0	1	0	ACAGGCAUGGUCAAGAUUCAACCA	||||||||||||||||o|||.|..	UGUCCGUACCAGUUCUGAGUCGAC	6119	HORVU4Hr1G025590
Fg-sRNA-86	HORVU5Hr1G015520.2	6	0.77	13	0	2	1	0	1	0	ACAGGCAUGGUCAAGAUUCAACCA	||||||.|||||||||o|||.|.|	UGUCCGCACCAGUUCUGAGUCGAU	6119	HORVU5Hr1G015520
Fg-sRNA-87	HORVU6Hr1G077410.13	6	0.64	1040	0	0	0	0	6	0	GUGGAGGAUACAGAAAAGUGUU	.....||||||||||||||||.	GUGGCCCUAUGUCUUUUCACAC	6034	HORVU6Hr1G077410
Fg-sRNA-87	HORVU1Hr1G087600.1	5	0.6	1454	0	1	0	0	2	2	GUGGAGGAUACAGAAAAGUGUU	.|.o|||||||.|||||||||o	AAAUUCCUAUGACUUUUCACAG	6034	HORVU1Hr1G087600
Fg-sRNA-87	HORVU2Hr1G053660.1	4.5	0.69	399	0	1	0	0	2	1	GUGGAGGAUACAGAAAAGUGUU	||||||o.|.|||.||||||||	CACCUCUCAAGUCAUUUCACAA	6034	HORVU2Hr1G053660
Fg-sRNA-87	HORVU0Hr1G023910.7	4.5	0.69	182	0	1	0	0	2	1	GUGGAGGAUACAGAAAAGUGUU	||||||o.|.|||.||||||||	CACCUCUCAAGUCAUUUCACAA	6034	HORVU0Hr1G023910
Fg-sRNA-87	HORVU0Hr1G035470.1	4.5	0.69	705	0	1	0	0	2	1	GUGGAGGAUACAGAAAAGUGUU	||||||o.|.|||.||||||||	CACCUCUAAAGUCAUUUCACAA	6034	HORVU0Hr1G035470
Fg-sRNA-87	HORVU2Hr1G039360.2	4.5	0.69	682	0	1	0	0	2	1	GUGGAGGAUACAGAAAAGUGUU	||||||o.|.|||.||||||||	CACCUCUCAAGUCAUUUCACAA	6034	HORVU2Hr1G039360
Fg-sRNA-87	HORVU5Hr1G016060.2	4.5	0.69	852	0	1	0	0	2	1	GUGGAGGAUACAGAAAAGUGUU	||||||o.|.|||.||||||||	CACCUCUCAAGUCAUUUCACAA	6034	HORVU5Hr1G016060
Fg-sRNA-87	HORVU2Hr1G053620.1	4.5	0.69	935	0	1	0	0	2	1	GUGGAGGAUACAGAAAAGUGUU	||||||o.|.|||.||||||||	CACCUCUCAAGUCAUUUCACAA	6034	HORVU2Hr1G053620
Fg-sRNA-87	HORVU2Hr1G039150.1	4.5	0.69	842	0	1	0	0	2	1	GUGGAGGAUACAGAAAAGUGUU	||||||o.|.|||.||||||||	CACCUCUCAAGUCAUUUCACAA	6034	HORVU2Hr1G039150
Fg-sRNA-87	HORVU1Hr1G026920.1	4.5	0.69	828	0	1	0	0	2	1	GUGGAGGAUACAGAAAAGUGUU	||||||o.|.|||.||||||||	CACCUCUCAAGUCAUUUCACAA	6034	HORVU1Hr1G026920
Fg-sRNA-87	HORVU2Hr1G072920.1	4.5	0.69	936	0	1	0	0	2	1	GUGGAGGAUACAGAAAAGUGUU	||||||o.|.|||.||||||||	CACCUCUCAAGUCAUUUCACAA	6034	HORVU2Hr1G072920
Fg-sRNA-87	HORVU5Hr1G015390.2	4.5	0.69	935	0	1	0	0	2	1	GUGGAGGAUACAGAAAAGUGUU	||||||o.|.|||.||||||||	CACCUCUCAAGUCAUUUCACAA	6034	HORVU5Hr1G015390
Fg-sRNA-87	HORVU5Hr1G049860.1	4.5	0.69	928	0	1	0	0	2	1	GUGGAGGAUACAGAAAAGUGUU	||||||o.|.|||.||||||||	CACCUCUCAAGUCAUUUCACAA	6034	HORVU5Hr1G049860
Fg-sRNA-87	HORVU7Hr1G053550.2	4.5	0.7	688	0	1	0	0	2	1	GUGGAGGAUACAGAAAAGUGUU	||||||o.|.|||.||||||||	CACCUCUCAGGUCAUUUCACAA	6034	HORVU7Hr1G053550
Fg-sRNA-87	HORVU4Hr1G025510.1	4.5	0.69	1640	0	1	0	0	2	1	GUGGAGGAUACAGAAAAGUGUU	||||||o.|.|||.||||||||	CACCUCUCAAGUCAUUUCACAA	6034	HORVU4Hr1G025510
Fg-sRNA-87	HORVU3Hr1G025690.40	5	0.73	197	0	1	1	0	2	0	GUGGAGGAUACAGAAAAGUGUU	|.||||||.|||||||||.|o|	CUCCUCCUUUGUCUUUUCUCGA	6034	HORVU3Hr1G025690
Fg-sRNA-87	HORVU2Hr1G123110.2	4	0.77	746	0	1	0	0	1	2	GUGGAGGAUACAGAAAAGUGUU	||.||o||o||||||.||||||	CAGCUUCUGUGUCUUCUCACAA	6034	HORVU2Hr1G123110
Fg-sRNA-88	HORVU7Hr1G118240.11	5	0.68	775	0	1	0	0	3	0	UUACUGUCCAAGAAGUUCCGGU	..|.|||||||||||||||.||	UCUAACAGGUUCUUCAAGGGCA	5990	HORVU7Hr1G118240
Fg-sRNA-88	HORVU4Hr1G066530.27	5	0.71	16	0	1	0	0	2	2	UUACUGUCCAAGAAGUUCCGGU	o.|||.||||||||||||||.o	GCUGAAAGGUUCUUCAAGGCAG	5990	HORVU4Hr1G066530
Fg-sRNA-88	HORVU2Hr1G023650.8	6	0.6	326	0	2	0	0	2	0	UUACUGUCCAAGAAGUUCCGGU	.||||||.||.|.|||||||||	CAUGACAUGUGCCUCAAGGCCA	5990	HORVU2Hr1G023650
Fg-sRNA-88	HORVU3Hr1G086480.2	5	0.63	835	0	1	1	0	2	0	UUACUGUCCAAGAAGUUCCGGU	.||||||||.||||||||.o||	CAUGACAGGGUCUUCAAGCUCA	5990	HORVU3Hr1G086480
Fg-sRNA-88	HORVU6Hr1G064070.1	5	0.72	376	0	1	0	0	3	0	UUACUGUCCAAGAAGUUCCGGU	||.|||.|||||.||||||||.	AAGGACUGGUUCCUCAAGGCCU	5990	HORVU6Hr1G064070
Fg-sRNA-89	HORVU2Hr1G072960.1	3.5	0.85	978	0	0	1	0	2	1	GUGGCAGGCUAGGGAUCAGCCGU	||o|..|||||||||o|||||||	CAUCCGCCGAUCCCUGGUCGGCA	5932	HORVU2Hr1G072960
Fg-sRNA-89	HORVU0Hr1G023930.3	3.5	0.85	1720	0	0	1	0	2	1	GUGGCAGGCUAGGGAUCAGCCGU	||o|..|||||||||o|||||||	CAUCCGCCGAUCCCUGGUCGGCA	5932	HORVU0Hr1G023930
Fg-sRNA-89	HORVU0Hr1G003660.1	3.5	0.85	898	0	0	1	0	2	1	GUGGCAGGCUAGGGAUCAGCCGU	||o|..|||||||||o|||||||	CAUCCGCCGAUCCCUGGUCGGCA	5932	HORVU0Hr1G003660
Fg-sRNA-89	HORVU5Hr1G015600.4	3.5	0.85	809	0	0	1	0	2	1	GUGGCAGGCUAGGGAUCAGCCGU	||o|..|||||||||o|||||||	CAUCCGCCGAUCCCUGGUCGGCA	5932	HORVU5Hr1G015600
Fg-sRNA-89	HORVU3Hr1G022950.1	5.5	0.75	859	0	1	1	0	2	1	GUGGCAGGCUAGGGAUCAGCCGU	||||||.|.||.|||o||||||o	CACCGUGCUAUGCCUGGUCGGCG	5932	HORVU3Hr1G022950
Fg-sRNA-89	HORVU4Hr1G082260.1	6	0.74	45	0	1	1	0	3	0	GUGGCAGGCUAGGGAUCAGCCGU	|.||||.||||||||o|.||||.	CCCCGUGCGAUCCCUGGACGGCC	5932	HORVU4Hr1G082260
Fg-sRNA-89	HORVU5Hr1G052320.1	5.5	0.79	120	0	1	1	0	2	1	GUGGCAGGCUAGGGAUCAGCCGU	|o|||.|||||||||.||o|||.	CGCCGCCCGAUCCCUCGUUGGCU	5932	HORVU5Hr1G052320
Fg-sRNA-89	HORVU1Hr1G081530.1	6	0.67	820	0	1	0	0	3	2	GUGGCAGGCUAGGGAUCAGCCGU	..|o||||||.|||.|||||||o	GCCUGUCCGACCCCAAGUCGGCG	5932	HORVU1Hr1G081530
Fg-sRNA-90	HORVU1Hr1G082900.2	5	0.55	29	0	1	1	0	2	0	ACAGCUCCCUGAUUUCCUAGCU	||||||.|.|||||||.||o||	UGUCGACGCACUAAAGCAUUGA	5847	HORVU1Hr1G082900
Fg-sRNA-91	HORVU2Hr1G053660.1	0	1	429	0	0	0	0	0	0	AUCUCAGUUCGAGUUGUCCCAG	||||||||||||||||||||||	UAGAGUCAAGCUCAACAGGGUC	5740	HORVU2Hr1G053660
Fg-sRNA-91	HORVU0Hr1G023910.7	0	1	212	0	0	0	0	0	0	AUCUCAGUUCGAGUUGUCCCAG	||||||||||||||||||||||	UAGAGUCAAGCUCAACAGGGUC	5740	HORVU0Hr1G023910
Fg-sRNA-91	HORVU0Hr1G035470.1	0	1	735	0	0	0	0	0	0	AUCUCAGUUCGAGUUGUCCCAG	||||||||||||||||||||||	UAGAGUCAAGCUCAACAGGGUC	5740	HORVU0Hr1G035470
Fg-sRNA-91	HORVU2Hr1G039360.2	0	1	712	0	0	0	0	0	0	AUCUCAGUUCGAGUUGUCCCAG	||||||||||||||||||||||	UAGAGUCAAGCUCAACAGGGUC	5740	HORVU2Hr1G039360
Fg-sRNA-91	HORVU5Hr1G016060.2	0	1	882	0	0	0	0	0	0	AUCUCAGUUCGAGUUGUCCCAG	||||||||||||||||||||||	UAGAGUCAAGCUCAACAGGGUC	5740	HORVU5Hr1G016060
Fg-sRNA-91	HORVU2Hr1G039150.1	0	1	872	0	0	0	0	0	0	AUCUCAGUUCGAGUUGUCCCAG	||||||||||||||||||||||	UAGAGUCAAGCUCAACAGGGUC	5740	HORVU2Hr1G039150
Fg-sRNA-91	HORVU1Hr1G026920.1	0	1	858	0	0	0	0	0	0	AUCUCAGUUCGAGUUGUCCCAG	||||||||||||||||||||||	UAGAGUCAAGCUCAACAGGGUC	5740	HORVU1Hr1G026920
Fg-sRNA-91	HORVU2Hr1G072920.1	0	1	966	0	0	0	0	0	0	AUCUCAGUUCGAGUUGUCCCAG	||||||||||||||||||||||	UAGAGUCAAGCUCAACAGGGUC	5740	HORVU2Hr1G072920
Fg-sRNA-91	HORVU7Hr1G053550.2	0	1	718	0	0	0	0	0	0	AUCUCAGUUCGAGUUGUCCCAG	||||||||||||||||||||||	UAGAGUCAAGCUCAACAGGGUC	5740	HORVU7Hr1G053550
Fg-sRNA-91	HORVU4Hr1G025510.1	0	1	1670	0	0	0	0	0	0	AUCUCAGUUCGAGUUGUCCCAG	||||||||||||||||||||||	UAGAGUCAAGCUCAACAGGGUC	5740	HORVU4Hr1G025510
Fg-sRNA-91	HORVU4Hr1G025470.4	0	1	970	0	0	0	0	0	0	AUCUCAGUUCGAGUUGUCCCAG	||||||||||||||||||||||	UAGAGUCAAGCUCAACAGGGUC	5740	HORVU4Hr1G025470
Fg-sRNA-91	HORVU2Hr1G072960.1	0	1	2213	0	0	0	0	0	0	AUCUCAGUUCGAGUUGUCCCAG	||||||||||||||||||||||	UAGAGUCAAGCUCAACAGGGUC	5740	HORVU2Hr1G072960
Fg-sRNA-91	HORVU4Hr1G025590.1	0	1	965	0	0	0	0	0	0	AUCUCAGUUCGAGUUGUCCCAG	||||||||||||||||||||||	UAGAGUCAAGCUCAACAGGGUC	5740	HORVU4Hr1G025590
Fg-sRNA-91	HORVU5Hr1G012990.1	0	1	883	0	0	0	0	0	0	AUCUCAGUUCGAGUUGUCCCAG	||||||||||||||||||||||	UAGAGUCAAGCUCAACAGGGUC	5740	HORVU5Hr1G012990
Fg-sRNA-91	HORVU5Hr1G015390.2	0.5	0.99	965	0	0	0	0	0	1	AUCUCAGUUCGAGUUGUCCCAG	|||||||o||||||||||||||	UAGAGUCGAGCUCAACAGGGUC	5740	HORVU5Hr1G015390
Fg-sRNA-91	HORVU7Hr1G090410.4	3.5	0.82	270	0	1	0	0	1	1	AUCUCAGUUCGAGUUGUCCCAG	|||o|||||||||||||.|||.	UAGGGUCAAGCUCAACAAGGUG	5740	HORVU7Hr1G090410
Fg-sRNA-91	HORVU5Hr1G049860.1	5	0.76	958	0	2	0	0	1	0	AUCUCAGUUCGAGUUGUCCCAG	|||||||||||||||||..||.	UAGAGUCAAGCUCAACAAAGUG	5740	HORVU5Hr1G049860
Fg-sRNA-91	HORVU5Hr1G065420.12	6	0.64	557	0	2	0	0	2	0	AUCUCAGUUCGAGUUGUCCCAG	.|||.|||||.||||.||||||	GAGAAUCAAGGUCAAGAGGGUC	5740	HORVU5Hr1G065420
Fg-sRNA-91	HORVU2Hr1G019820.3	4	0.68	333	0	1	0	1	1	0	AUCUCAGUUCGAGUUGUCCCAG	.||||.|||||||||||.||||	AAGAG-CAAGCUCAACAAGGUC	5740	HORVU2Hr1G019820
Fg-sRNA-92	HORVU0Hr1G023910.7	1.5	0.88	499	0	0	0	0	1	1	CUGUCAGUCUAAGGGGAACAGGC	.||||||o|||||||||||||||	AACAGUCGGAUUCCCCUUGUCCG	5720	HORVU0Hr1G023910
Fg-sRNA-92	HORVU2Hr1G072920.1	1.5	0.88	1253	0	0	0	0	1	1	CUGUCAGUCUAAGGGGAACAGGC	.||||||o|||||||||||||||	AACAGUCGGAUUCCCCUUGUCCG	5720	HORVU2Hr1G072920
Fg-sRNA-92	HORVU5Hr1G049860.1	1.5	0.88	1292	0	0	0	0	1	1	CUGUCAGUCUAAGGGGAACAGGC	.||||||o|||||||||||||||	AACAGUCGGAUUCCCCUUGUCCG	5720	HORVU5Hr1G049860
Fg-sRNA-92	HORVU4Hr1G025470.1	1.5	0.88	347	0	0	0	0	1	1	CUGUCAGUCUAAGGGGAACAGGC	.||||||o|||||||||||||||	AACAGUCGGAUUCCCCUUGUCCG	5720	HORVU4Hr1G025470
Fg-sRNA-92	HORVU7Hr1G053550.2	1.5	0.88	1005	0	0	0	0	1	1	CUGUCAGUCUAAGGGGAACAGGC	.||||||o|||||||||||||||	AACAGUCGGAUUCCCCUUGUCCG	5720	HORVU7Hr1G053550
Fg-sRNA-92	HORVU4Hr1G025510.5	1.5	0.88	2047	0	0	0	0	1	1	CUGUCAGUCUAAGGGGAACAGGC	.||||||o|||||||||||||||	AACAGUCGGAUUCCCCUUGUCCG	5720	HORVU4Hr1G025510
Fg-sRNA-92	HORVU2Hr1G072960.1	1.5	0.88	2500	0	0	0	0	1	1	CUGUCAGUCUAAGGGGAACAGGC	.||||||o|||||||||||||||	AACAGUCGGAUUCCCCUUGUCCG	5720	HORVU2Hr1G072960
Fg-sRNA-92	HORVU4Hr1G025590.1	1.5	0.88	1252	0	0	0	0	1	1	CUGUCAGUCUAAGGGGAACAGGC	.||||||o|||||||||||||||	AACAGUCGGAUUCCCCUUGUCCG	5720	HORVU4Hr1G025590
Fg-sRNA-92	HORVU5Hr1G012990.1	1.5	0.88	1170	0	0	0	0	1	1	CUGUCAGUCUAAGGGGAACAGGC	.||||||o|||||||||||||||	AACAGUCGGAUUCCCCUUGUCCG	5720	HORVU5Hr1G012990
Fg-sRNA-92	HORVU1Hr1G026920.2	2.5	0.86	1248	0	0	0	0	2	1	CUGUCAGUCUAAGGGGAACAGGC	.||||||o||||||||||||||.	AACAGUCGGAUUCCCCUUGUCCA	5720	HORVU1Hr1G026920
Fg-sRNA-92	HORVU5Hr1G015390.1	2	0.84	220	0	0	0	0	1	2	CUGUCAGUCUAAGGGGAACAGGC	.|o||||o|||||||||||||||	AAUAGUCGGAUUCCCCUUGUCCG	5720	HORVU5Hr1G015390
Fg-sRNA-92	HORVU5Hr1G016060.1	2	0.84	1170	0	0	0	0	1	2	CUGUCAGUCUAAGGGGAACAGGC	.|o||||o|||||||||||||||	AAUAGUCGGAUUCCCCUUGUCCG	5720	HORVU5Hr1G016060
Fg-sRNA-92	HORVU2Hr1G039360.1	3	0.81	1258	0	0	0	0	2	2	CUGUCAGUCUAAGGGGAACAGGC	.|||||oo||||||||||||||.	AACAGUUGGAUUCCCCUUGUCCA	5720	HORVU2Hr1G039360
Fg-sRNA-92	HORVU7Hr1G048730.3	6	0.61	127	0	0	0	0	6	0	CUGUCAGUCUAAGGGGAACAGGC	..|..||||.||||||||||||.	UUCCCUCAGCUUCCCCUUGUCCA	5720	HORVU7Hr1G048730
Fg-sRNA-92	HORVU4Hr1G022920.1	4.5	0.66	314	0	0	0	0	4	1	CUGUCAGUCUAAGGGGAACAGGC	.||..||o||.||||||||||||	UACCCUCGGAAUCCCCUUGUCCG	5720	HORVU4Hr1G022920
Fg-sRNA-93	HORVU4Hr1G028610.5	4.5	0.6	695	0	1	0	0	2	1	UUACCAAAGGUUUCUAAUCUAC	o|||.|.|||||||||||.|||	GAUGUUCUCCAAAGAUUAUAUG	5650	HORVU4Hr1G028610
Fg-sRNA-94	HORVU1Hr1G048530.1	5	0.75	827	0	2	0	0	1	0	CAGCUCUCGCGUGGUUUGGGC	|.||||||||..|||||||||	GGCGAGAGCGACCCAAACCCG	5608	HORVU1Hr1G048530
Fg-sRNA-94	HORVU1Hr1G049900.1	5	0.65	30	0	1	0	0	3	0	CAGCUCUCGCGUGGUUUGGGC	..|||.|||||||||.|||||	UACGAAAGCGCACCACACCCG	5608	HORVU1Hr1G049900
Fg-sRNA-94	HORVU6Hr1G043390.20	6	0.65	1307	0	1	1	0	3	0	CAGCUCUCGCGUGGUUUGGGC	.||||||.||||||||||o..	CUCGAGAACGCACCAAACUAA	5608	HORVU6Hr1G043390
Fg-sRNA-94	HORVU5Hr1G111920.2	4	0.63	217	0	0	0	0	4	0	CAGCUCUCGCGUGGUUUGGGC	.||.|..||||||||||||||	CUCCAUCGCGCACCAAACCCG	5608	HORVU5Hr1G111920
Fg-sRNA-94	HORVU5Hr1G111860.1	4	0.63	24	0	0	0	0	4	0	CAGCUCUCGCGUGGUUUGGGC	.||.|..||||||||||||||	CUCCAUCGCGCACCAAACCCG	5608	HORVU5Hr1G111860
Fg-sRNA-94	HORVU0Hr1G039960.2	6	0.61	255	0	1	0	0	4	0	CAGCUCUCGCGUGGUUUGGGC	..|||||.|||||||.||||.	CACGAGACCGCACCACACCCC	5608	HORVU0Hr1G039960
Fg-sRNA-94	HORVU7Hr1G039330.1	4	0.71	2989	0	1	0	1	1	0	CAGCUC-UCGCGUGGUUUGGGC	|.||||.|||.|||||||||||	GACGAGCAGCCCACCAAACCCG	5608	HORVU7Hr1G039330
Fg-sRNA-94	HORVU1Hr1G049270.3	6	0.67	145	0	1	0	0	4	0	CAGCUCUCGCGUGGUUUGGGC	|....||||||||||||||.|	GAGUUGAGCGCACCAAACCAG	5608	HORVU1Hr1G049270
Fg-sRNA-94	HORVU7Hr1G078670.3	6	0.59	61	0	0	0	0	6	0	CAGCUCUCGCGUGGUUUGGGC	....||||.|||||||||||.	CAGAAGAGAGCACCAAACCCC	5608	HORVU7Hr1G078670
Fg-sRNA-94	HORVU2Hr1G030870.1	5.5	0.61	137	0	0	0	0	5	1	CAGCUCUCGCGUGGUUUGGGC	..o.|..||||||||||||||	UCUCACCGCGCACCAAACCCG	5608	HORVU2Hr1G030870
Fg-sRNA-95	HORVU7Hr1G002200.2	6	0.69	130	0	2	1	0	1	0	UGGUGAGACCCGGUCAGGCCUG	||||.|||||.||o||||||.|	ACCAAUCUGGUCCGGUCCGGUC	5562	HORVU7Hr1G002200
Fg-sRNA-95	HORVU7Hr1G038140.2	5	0.75	968	1	0	0	0	3	0	UGGUGAGACCCGGUCAGGCCUG	..|||||||||||||.|||||.	CACACUCUGGGCCAG-CCGGAA	5562	HORVU7Hr1G038140
Fg-sRNA-95	HORVU2Hr1G062840.1	5.5	0.62	1442	0	2	0	0	1	1	UGGUGAGACCCGGUCAGGCCUG	||o|||||.|.|||||||.|||	ACUACUCUUGUCCAGUCCAGAC	5562	HORVU2Hr1G062840
Fg-sRNA-95	HORVU7Hr1G030280.2	5	0.69	128	0	1	0	0	3	0	UGGUGAGACCCGGUCAGGCCUG	|||.|||..|||||.|||||||	ACCUCUCGAGGCCACUCCGGAC	5562	HORVU7Hr1G030280
Fg-sRNA-95	HORVU1Hr1G028260.1	5.5	0.67	421	0	1	0	0	3	1	UGGUGAGACCCGGUCAGGCCUG	o||.||||.|||||.||||||.	GCCUCUCUCGGCCAUUCCGGAA	5562	HORVU1Hr1G028260
Fg-sRNA-96	HORVU3Hr1G007720.3	4	0.74	81	0	1	0	0	2	0	CGGGUACAAACUGCUAGCUAA	|||||||..||||.|||||||	GCCCAUGCAUGACCAUCGAUU	5531	HORVU3Hr1G007720
Fg-sRNA-96	HORVU2Hr1G090280.4	5.5	0.65	666	0	2	0	0	1	1	CGGGUACAAACUGCUAGCUAA	.o||||||||.||||||||.|	AUCCAUGUUUCACGAUCGACU	5531	HORVU2Hr1G090280
Fg-sRNA-96	HORVU1Hr1G072190.4	4	0.71	561	0	0	0	0	3	2	CGGGUACAAACUGCUAGCUAA	.|.oo|||||||||||||||.	UCGUGUGUUUGACGAUCGAUC	5531	HORVU1Hr1G072190
Fg-sRNA-97	HORVU5Hr1G012990.1	2	0.81	2029	0	0	0	0	2	0	CGCAAGCCAAGUAGGGCGUAG	||.|.||||||||||||||||	GCUUCCGGUUCAUCCCGCAUC	5336	HORVU5Hr1G012990
Fg-sRNA-97	HORVU0Hr1G023910.2	2	0.81	2224	0	0	0	0	2	0	CGCAAGCCAAGUAGGGCGUAG	||.|.||||||||||||||||	GCUUCCGGUUCAUCCCGCAUC	5336	HORVU0Hr1G023910
Fg-sRNA-97	HORVU4Hr1G025510.2	2	0.81	2891	0	0	0	0	2	0	CGCAAGCCAAGUAGGGCGUAG	||.|.||||||||||||||||	GCUUCCGGUUCAUCCCGCAUC	5336	HORVU4Hr1G025510
Fg-sRNA-97	HORVU4Hr1G025470.4	2	0.81	2214	0	0	0	0	2	0	CGCAAGCCAAGUAGGGCGUAG	||.|.||||||||||||||||	GCUUCCGGUUCAUCCCGCAUC	5336	HORVU4Hr1G025470
Fg-sRNA-97	HORVU1Hr1G026920.4	2	0.81	1771	0	0	0	0	2	0	CGCAAGCCAAGUAGGGCGUAG	||.|.||||||||||||||||	GCUUCCGGUUCAUCCCGCAUC	5336	HORVU1Hr1G026920
Fg-sRNA-97	HORVU4Hr1G025570.1	2	0.81	1525	0	0	0	0	2	0	CGCAAGCCAAGUAGGGCGUAG	||.|.||||||||||||||||	GCUUCCGGUUCAUCCCGCAUC	5336	HORVU4Hr1G025570
Fg-sRNA-97	HORVU2Hr1G039320.1	2	0.81	235	0	0	0	0	2	0	CGCAAGCCAAGUAGGGCGUAG	||.|.||||||||||||||||	GCUUCCGGUUCAUCCCGCAUC	5336	HORVU2Hr1G039320
Fg-sRNA-97	HORVU0Hr1G033370.1	2	0.81	115	0	0	0	0	2	0	CGCAAGCCAAGUAGGGCGUAG	||.|.||||||||||||||||	GCUUCCGGUUCAUCCCGCAUC	5336	HORVU0Hr1G033370
Fg-sRNA-97	HORVU1Hr1G027340.3	3	0.7	436	0	0	0	0	3	0	CGCAAGCCAAGUAGGGCGUAG	.|.|.||||||||||||||||	ACUUCCGGUUCAUCCCGCAUC	5336	HORVU1Hr1G027340
Fg-sRNA-97	HORVU4Hr1G025590.1	3	0.75	2221	0	0	1	0	2	0	CGCAAGCCAAGUAGGGCGUAG	||.|.|||||||||o||||||	GCUUCCGGUUCAUCUCGCAUC	5336	HORVU4Hr1G025590
Fg-sRNA-97	HORVU7Hr1G053570.3	2.5	0.8	92	0	0	0	0	2	1	CGCAAGCCAAGUAGGGCGUAG	||.|.o|||||||||||||||	GCUUCUGGUUCAUCCCGCAUC	5336	HORVU7Hr1G053570
Fg-sRNA-97	HORVU5Hr1G015390.1	2.5	0.8	1189	0	0	0	0	2	1	CGCAAGCCAAGUAGGGCGUAG	||.|.o|||||||||||||||	GCUUCUGGUUCAUCCCGCAUC	5336	HORVU5Hr1G015390
Fg-sRNA-97	HORVU0Hr1G024170.1	2.5	0.8	52	0	0	0	0	2	1	CGCAAGCCAAGUAGGGCGUAG	||.|.o|||||||||||||||	GCUUCUGGUUCAUCCCGCAUC	5336	HORVU0Hr1G024170
Fg-sRNA-97	HORVU3Hr1G065790.1	5.5	0.66	91	0	1	0	0	3	1	CGCAAGCCAAGUAGGGCGUAG	.o..|||||.|||||||||||	AUCGUCGGUCCAUCCCGCAUC	5336	HORVU3Hr1G065790
Fg-sRNA-97	HORVU3Hr1G052820.1	5.5	0.66	39	0	1	1	0	2	1	CGCAAGCCAAGUAGGGCGUAG	.o.||||||||o|||||.|||	AUCUUCGGUUCGUCCCGGAUC	5336	HORVU3Hr1G052820
Fg-sRNA-97	HORVU2Hr1G073100.1	5	0.67	91	0	0	1	0	4	0	CGCAAGCCAAGUAGGGCGUAG	..||||.||||o||||||||.	AGGUUCAGUUCGUCCCGCAUA	5336	HORVU2Hr1G073100
Fg-sRNA-97	HORVU3Hr1G052860.1	5.5	0.66	95	0	1	1	0	2	1	CGCAAGCCAAGUAGGGCGUAG	.o.||||||||o|||||.|||	AUCUUCGGUUCGUCCCGGAUC	5336	HORVU3Hr1G052860
Fg-sRNA-98	HORVU5Hr1G024470.1	5	0.63	157	0	1	0	0	3	0	UGCAGGCGGAUGAGGAGUCCCGA	.|.|||||||.||||||||.|||	CCCUCCGCCUCCUCCUCAGCGCU	5331	HORVU5Hr1G024470
Fg-sRNA-99	HORVU4Hr1G073880.13	6	0.61	811	0	1	0	0	4	0	ACGAAUGUCCUGGCAAAGCGUG	||||.|.|.|||||.||||||.	UGCUCAGAUGACCGCUUCGCAA	5312	HORVU4Hr1G073880
Fg-sRNA-99	HORVU2Hr1G027230.1	5.5	0.7	2512	0	1	1	0	2	1	ACGAAUGUCCUGGCAAAGCGUG	|.|||||o||.||||||o|||.	UCCUUACGGGUCCGUUUUGCAA	5312	HORVU2Hr1G027230
Fg-sRNA-100	HORVU1Hr1G065820.3	3.5	0.8	1491	0	0	1	0	2	1	AUAGGGGUCGUGCUGCCUCAAA	.o||.||||||o||||||||||	CGUCGCCAGCAUGACGGAGUUU	5254	HORVU1Hr1G065820
Fg-sRNA-100	HORVU7Hr1G107050.3	5	0.71	624	0	1	2	0	1	0	AUAGGGGUCGUGCUGCCUCAAA	|||.||||||.o||o|||||||	UAUACCCAGCCUGAUGGAGUUU	5254	HORVU7Hr1G107050
Fg-sRNA-101	HORVU1Hr1G087010.3	6	0.71	410	0	2	0	0	2	0	GCCCCAGCUCGGGAUUGGGAGGC	||||.|||.||||||||||.|.|	CGGGCUCGUGCCCUAACCCACGG	5220	HORVU1Hr1G087010
Fg-sRNA-101	HORVU7Hr1G054090.3	5	0.71	338	0	1	1	0	2	0	GCCCCAGCUCGGGAUUGGGAGGC	||||.|||.||||||||||.o||	CGGGCUCGUGCCCUAACCCAUCG	5220	HORVU7Hr1G054090
Fg-sRNA-101	HORVU3Hr1G055420.18	4	0.71	33	0	1	0	1	1	0	GCCCCAGCUCGGGAUUGGGAGGC	||.|||.||||||.|||||||||	CGAGGU-GAGCCCAAACCCUCCG	5220	HORVU3Hr1G055420
Fg-sRNA-102	HORVU2Hr1G053660.1	0	1	430	0	0	0	0	0	0	UCUCAGUUCGAGUUGUCCCAGA	||||||||||||||||||||||	AGAGUCAAGCUCAACAGGGUCU	5215	HORVU2Hr1G053660
Fg-sRNA-102	HORVU0Hr1G023910.7	0	1	213	0	0	0	0	0	0	UCUCAGUUCGAGUUGUCCCAGA	||||||||||||||||||||||	AGAGUCAAGCUCAACAGGGUCU	5215	HORVU0Hr1G023910
Fg-sRNA-102	HORVU0Hr1G035470.1	0	1	736	0	0	0	0	0	0	UCUCAGUUCGAGUUGUCCCAGA	||||||||||||||||||||||	AGAGUCAAGCUCAACAGGGUCU	5215	HORVU0Hr1G035470
Fg-sRNA-102	HORVU5Hr1G016060.2	0	1	883	0	0	0	0	0	0	UCUCAGUUCGAGUUGUCCCAGA	||||||||||||||||||||||	AGAGUCAAGCUCAACAGGGUCU	5215	HORVU5Hr1G016060
Fg-sRNA-102	HORVU2Hr1G039150.1	0	1	873	0	0	0	0	0	0	UCUCAGUUCGAGUUGUCCCAGA	||||||||||||||||||||||	AGAGUCAAGCUCAACAGGGUCU	5215	HORVU2Hr1G039150
Fg-sRNA-102	HORVU1Hr1G026920.1	0	1	859	0	0	0	0	0	0	UCUCAGUUCGAGUUGUCCCAGA	||||||||||||||||||||||	AGAGUCAAGCUCAACAGGGUCU	5215	HORVU1Hr1G026920
Fg-sRNA-102	HORVU2Hr1G072920.1	0	1	967	0	0	0	0	0	0	UCUCAGUUCGAGUUGUCCCAGA	||||||||||||||||||||||	AGAGUCAAGCUCAACAGGGUCU	5215	HORVU2Hr1G072920
Fg-sRNA-102	HORVU7Hr1G053550.2	0	1	719	0	0	0	0	0	0	UCUCAGUUCGAGUUGUCCCAGA	||||||||||||||||||||||	AGAGUCAAGCUCAACAGGGUCU	5215	HORVU7Hr1G053550
Fg-sRNA-102	HORVU4Hr1G025510.1	0	1	1671	0	0	0	0	0	0	UCUCAGUUCGAGUUGUCCCAGA	||||||||||||||||||||||	AGAGUCAAGCUCAACAGGGUCU	5215	HORVU4Hr1G025510
Fg-sRNA-102	HORVU2Hr1G039360.1	0	1	972	0	0	0	0	0	0	UCUCAGUUCGAGUUGUCCCAGA	||||||||||||||||||||||	AGAGUCAAGCUCAACAGGGUCU	5215	HORVU2Hr1G039360
Fg-sRNA-102	HORVU4Hr1G025470.4	0	1	971	0	0	0	0	0	0	UCUCAGUUCGAGUUGUCCCAGA	||||||||||||||||||||||	AGAGUCAAGCUCAACAGGGUCU	5215	HORVU4Hr1G025470
Fg-sRNA-102	HORVU2Hr1G072960.1	0	1	2214	0	0	0	0	0	0	UCUCAGUUCGAGUUGUCCCAGA	||||||||||||||||||||||	AGAGUCAAGCUCAACAGGGUCU	5215	HORVU2Hr1G072960
Fg-sRNA-102	HORVU4Hr1G025590.1	0	1	966	0	0	0	0	0	0	UCUCAGUUCGAGUUGUCCCAGA	||||||||||||||||||||||	AGAGUCAAGCUCAACAGGGUCU	5215	HORVU4Hr1G025590
Fg-sRNA-102	HORVU5Hr1G012990.1	0	1	884	0	0	0	0	0	0	UCUCAGUUCGAGUUGUCCCAGA	||||||||||||||||||||||	AGAGUCAAGCUCAACAGGGUCU	5215	HORVU5Hr1G012990
Fg-sRNA-102	HORVU5Hr1G015390.2	0.5	0.99	966	0	0	0	0	0	1	UCUCAGUUCGAGUUGUCCCAGA	||||||o|||||||||||||||	AGAGUCGAGCUCAACAGGGUCU	5215	HORVU5Hr1G015390
Fg-sRNA-102	HORVU5Hr1G065420.12	4	0.73	558	0	1	0	0	2	0	UCUCAGUUCGAGUUGUCCCAGA	|||.|||||.||||.|||||||	AGAAUCAAGGUCAAGAGGGUCU	5215	HORVU5Hr1G065420
Fg-sRNA-102	HORVU7Hr1G090410.4	5.5	0.79	271	0	2	0	0	1	1	UCUCAGUUCGAGUUGUCCCAGA	||o|||||||||||||.|||..	AGGGUCAAGCUCAACAAGGUGG	5215	HORVU7Hr1G090410
Fg-sRNA-102	HORVU1Hr1G013870.2	3.5	0.8	373	0	0	1	0	2	1	UCUCAGUUCGAGUUGUCCCAGA	o|||.|.|||||o|||||||||	GGAGCCCAGCUCGACAGGGUCU	5215	HORVU1Hr1G013870
Fg-sRNA-103	HORVU5Hr1G012990.1	0	1	412	0	0	0	0	0	0	ACUAUCCUUCUCGGCUGUAGCU	||||||||||||||||||||||	UGAUAGGAAGAGCCGACAUCGA	5182	HORVU5Hr1G012990
Fg-sRNA-103	HORVU4Hr1G025510.2	0	1	612	0	0	0	0	0	0	ACUAUCCUUCUCGGCUGUAGCU	||||||||||||||||||||||	UGAUAGGAAGAGCCGACAUCGA	5182	HORVU4Hr1G025510
Fg-sRNA-103	HORVU4Hr1G025590.1	0	1	495	0	0	0	0	0	0	ACUAUCCUUCUCGGCUGUAGCU	||||||||||||||||||||||	UGAUAGGAAGAGCCGACAUCGA	5182	HORVU4Hr1G025590
Fg-sRNA-103	HORVU2Hr1G039360.1	0	1	500	0	0	0	0	0	0	ACUAUCCUUCUCGGCUGUAGCU	||||||||||||||||||||||	UGAUAGGAAGAGCCGACAUCGA	5182	HORVU2Hr1G039360
Fg-sRNA-103	HORVU5Hr1G016060.1	0	1	412	0	0	0	0	0	0	ACUAUCCUUCUCGGCUGUAGCU	||||||||||||||||||||||	UGAUAGGAAGAGCCGACAUCGA	5182	HORVU5Hr1G016060
Fg-sRNA-103	HORVU1Hr1G026920.4	0	1	46	0	0	0	0	0	0	ACUAUCCUUCUCGGCUGUAGCU	||||||||||||||||||||||	UGAUAGGAAGAGCCGACAUCGA	5182	HORVU1Hr1G026920
Fg-sRNA-103	HORVU7Hr1G053550.5	0	1	473	0	0	0	0	0	0	ACUAUCCUUCUCGGCUGUAGCU	||||||||||||||||||||||	UGAUAGGAAGAGCCGACAUCGA	5182	HORVU7Hr1G053550
Fg-sRNA-103	HORVU5Hr1G049860.1	0	1	407	0	0	0	0	0	0	ACUAUCCUUCUCGGCUGUAGCU	||||||||||||||||||||||	UGAUAGGAAGAGCCGACAUCGA	5182	HORVU5Hr1G049860
Fg-sRNA-103	HORVU5Hr1G015390.4	0	1	490	0	0	0	0	0	0	ACUAUCCUUCUCGGCUGUAGCU	||||||||||||||||||||||	UGAUAGGAAGAGCCGACAUCGA	5182	HORVU5Hr1G015390
Fg-sRNA-103	HORVU2Hr1G072920.1	0	1	496	0	0	0	0	0	0	ACUAUCCUUCUCGGCUGUAGCU	||||||||||||||||||||||	UGAUAGGAAGAGCCGACAUCGA	5182	HORVU2Hr1G072920
Fg-sRNA-103	HORVU2Hr1G039150.1	0	1	401	0	0	0	0	0	0	ACUAUCCUUCUCGGCUGUAGCU	||||||||||||||||||||||	UGAUAGGAAGAGCCGACAUCGA	5182	HORVU2Hr1G039150
Fg-sRNA-103	HORVU2Hr1G053620.1	0	1	494	0	0	0	0	0	0	ACUAUCCUUCUCGGCUGUAGCU	||||||||||||||||||||||	UGAUAGGAAGAGCCGACAUCGA	5182	HORVU2Hr1G053620
Fg-sRNA-103	HORVU5Hr1G083980.1	0	1	499	0	0	0	0	0	0	ACUAUCCUUCUCGGCUGUAGCU	||||||||||||||||||||||	UGAUAGGAAGAGCCGACAUCGA	5182	HORVU5Hr1G083980
Fg-sRNA-103	HORVU0Hr1G023910.1	0	1	148	0	0	0	0	0	0	ACUAUCCUUCUCGGCUGUAGCU	||||||||||||||||||||||	UGAUAGGAAGAGCCGACAUCGA	5182	HORVU0Hr1G023910
Fg-sRNA-103	HORVU0Hr1G035470.1	0	1	264	0	0	0	0	0	0	ACUAUCCUUCUCGGCUGUAGCU	||||||||||||||||||||||	UGAUAGGAAGAGCCGACAUCGA	5182	HORVU0Hr1G035470
Fg-sRNA-103	HORVU5Hr1G024420.1	0	1	417	0	0	0	0	0	0	ACUAUCCUUCUCGGCUGUAGCU	||||||||||||||||||||||	UGAUAGGAAGAGCCGACAUCGA	5182	HORVU5Hr1G024420
Fg-sRNA-103	HORVU2Hr1G039180.1	0	1	263	0	0	0	0	0	0	ACUAUCCUUCUCGGCUGUAGCU	||||||||||||||||||||||	UGAUAGGAAGAGCCGACAUCGA	5182	HORVU2Hr1G039180
Fg-sRNA-103	HORVU7Hr1G107130.1	0	1	2	0	0	0	0	0	0	ACUAUCCUUCUCGGCUGUAGCU	||||||||||||||||||||||	UGAUAGGAAGAGCCGACAUCGA	5182	HORVU7Hr1G107130
Fg-sRNA-103	HORVU7Hr1G053660.1	0	1	183	0	0	0	0	0	0	ACUAUCCUUCUCGGCUGUAGCU	||||||||||||||||||||||	UGAUAGGAAGAGCCGACAUCGA	5182	HORVU7Hr1G053660
Fg-sRNA-103	HORVU4Hr1G025470.4	1	0.99	499	0	0	1	0	0	0	ACUAUCCUUCUCGGCUGUAGCU	|||||||||||||||o||||||	UGAUAGGAAGAGCCGGCAUCGA	5182	HORVU4Hr1G025470
Fg-sRNA-103	HORVU1Hr1G027360.1	1	0.87	267	0	0	0	0	1	0	ACUAUCCUUCUCGGCUGUAGCU	|||||||||.||||||||||||	UGAUAGGAAAAGCCGACAUCGA	5182	HORVU1Hr1G027360
Fg-sRNA-103	HORVU1Hr1G027300.1	2	0.88	27	0	1	0	0	0	0	ACUAUCCUUCUCGGCUGUAGCU	||||||||||||||.|||||||	UGAUAGGAAGAGCCAACAUCGA	5182	HORVU1Hr1G027300
Fg-sRNA-103	HORVU1Hr1G026870.1	3	0.84	245	0	1	1	0	0	0	ACUAUCCUUCUCGGCUGUAGCU	|||||||||||||o.|||||||	UGAUAGGAAGAGCUCACAUCGA	5182	HORVU1Hr1G026870
Fg-sRNA-103	HORVU1Hr1G027220.1	3	0.84	223	0	1	1	0	0	0	ACUAUCCUUCUCGGCUGUAGCU	|||||||||||||o.|||||||	UGAUAGGAAGAGCUCACAUCGA	5182	HORVU1Hr1G027220
Fg-sRNA-103	HORVU2Hr1G062280.1	4.5	0.8	677	0	0	0	0	4	1	ACUAUCCUUCUCGGCUGUAGCU	.|..o.||||||||||||||||	GGUGGCGAAGAGCCGACAUCGA	5182	HORVU2Hr1G062280
Fg-sRNA-103	HORVU4Hr1G027720.1	4.5	0.8	304	0	0	0	0	4	1	ACUAUCCUUCUCGGCUGUAGCU	.|..o.||||||||||||||||	GGUGGCGAAGAGCCGACAUCGA	5182	HORVU4Hr1G027720
Fg-sRNA-103	HORVU5Hr1G064800.1	4.5	0.8	87	0	0	0	0	4	1	ACUAUCCUUCUCGGCUGUAGCU	.|..o.||||||||||||||||	GGUGGCGAAGAGCCGACAUCGA	5182	HORVU5Hr1G064800
Fg-sRNA-103	HORVU0Hr1G025120.1	4.5	0.8	35	0	0	0	0	4	1	ACUAUCCUUCUCGGCUGUAGCU	.|..o.||||||||||||||||	GGUGGCGAAGAGCCGACAUCGA	5182	HORVU0Hr1G025120
Fg-sRNA-103	HORVU5Hr1G068860.1	4.5	0.8	248	0	0	0	0	4	1	ACUAUCCUUCUCGGCUGUAGCU	.|..o.||||||||||||||||	GGUGGCGAAGAGCCGACAUCGA	5182	HORVU5Hr1G068860
Fg-sRNA-103	HORVU6Hr1G075100.3	6	0.58	1028	0	2	0	0	2	0	ACUAUCCUUCUCGGCUGUAGCU	.|||||.|||||||.|||||.|	AGAUAGAAAGAGCCCACAUCCA	5182	HORVU6Hr1G075100
Fg-sRNA-103	HORVU5Hr1G046240.2	6	0.64	2027	0	2	0	0	2	0	ACUAUCCUUCUCGGCUGUAGCU	|.|.|||||||||||.||||.|	UAACAGGAAGAGCCGCCAUCAA	5182	HORVU5Hr1G046240
Fg-sRNA-103	HORVU2Hr1G016510.2	5	0.65	1331	0	1	1	0	2	0	ACUAUCCUUCUCGGCUGUAGCU	|.||.|||||||o||.||||||	UUAUUGGAAGAGUCGUCAUCGA	5182	HORVU2Hr1G016510
Fg-sRNA-103	HORVU5Hr1G069950.1	5	0.74	1038	0	1	0	0	2	2	ACUAUCCUUCUCGGCUGUAGCU	.|o||||||..||||||||||o	CGGUAGGAAAUGCCGACAUCGG	5182	HORVU5Hr1G069950
Fg-sRNA-104	HORVU7Hr1G053660.1	2	0.84	180	0	0	0	0	2	0	CAUACUAUCCUUCUCGGCUGUAG	..|||||||||||||||||||||	CAAUGAUAGGAAGAGCCGACAUC	5170	HORVU7Hr1G053660
Fg-sRNA-104	HORVU5Hr1G015390.6	2	0.84	172	0	0	0	0	2	0	CAUACUAUCCUUCUCGGCUGUAG	..|||||||||||||||||||||	CAAUGAUAGGAAGAGCCGACAUC	5170	HORVU5Hr1G015390
Fg-sRNA-104	HORVU2Hr1G039180.1	2	0.84	260	0	0	0	0	2	0	CAUACUAUCCUUCUCGGCUGUAG	..|||||||||||||||||||||	CAAUGAUAGGAAGAGCCGACAUC	5170	HORVU2Hr1G039180
Fg-sRNA-104	HORVU7Hr1G053550.3	2	0.84	111	0	0	0	0	2	0	CAUACUAUCCUUCUCGGCUGUAG	..|||||||||||||||||||||	CAAUGAUAGGAAGAGCCGACAUC	5170	HORVU7Hr1G053550
Fg-sRNA-104	HORVU5Hr1G016060.6	2	0.84	198	0	0	0	0	2	0	CAUACUAUCCUUCUCGGCUGUAG	..|||||||||||||||||||||	CAAUGAUAGGAAGAGCCGACAUC	5170	HORVU5Hr1G016060
Fg-sRNA-104	HORVU5Hr1G024420.1	2	0.84	414	0	0	0	0	2	0	CAUACUAUCCUUCUCGGCUGUAG	..|||||||||||||||||||||	CAAUGAUAGGAAGAGCCGACAUC	5170	HORVU5Hr1G024420
Fg-sRNA-104	HORVU0Hr1G035470.1	2	0.84	261	0	0	0	0	2	0	CAUACUAUCCUUCUCGGCUGUAG	..|||||||||||||||||||||	CAAUGAUAGGAAGAGCCGACAUC	5170	HORVU0Hr1G035470
Fg-sRNA-104	HORVU2Hr1G039360.2	2	0.84	238	0	0	0	0	2	0	CAUACUAUCCUUCUCGGCUGUAG	..|||||||||||||||||||||	CAAUGAUAGGAAGAGCCGACAUC	5170	HORVU2Hr1G039360
Fg-sRNA-104	HORVU0Hr1G023910.1	2	0.84	145	0	0	0	0	2	0	CAUACUAUCCUUCUCGGCUGUAG	..|||||||||||||||||||||	CAAUGAUAGGAAGAGCCGACAUC	5170	HORVU0Hr1G023910
Fg-sRNA-104	HORVU5Hr1G083980.1	2	0.84	496	0	0	0	0	2	0	CAUACUAUCCUUCUCGGCUGUAG	..|||||||||||||||||||||	CAAUGAUAGGAAGAGCCGACAUC	5170	HORVU5Hr1G083980
Fg-sRNA-104	HORVU2Hr1G053620.1	2	0.84	491	0	0	0	0	2	0	CAUACUAUCCUUCUCGGCUGUAG	..|||||||||||||||||||||	CAAUGAUAGGAAGAGCCGACAUC	5170	HORVU2Hr1G053620
Fg-sRNA-104	HORVU2Hr1G039150.1	2	0.84	398	0	0	0	0	2	0	CAUACUAUCCUUCUCGGCUGUAG	..|||||||||||||||||||||	AAAUGAUAGGAAGAGCCGACAUC	5170	HORVU2Hr1G039150
Fg-sRNA-104	HORVU1Hr1G026920.1	2	0.84	384	0	0	0	0	2	0	CAUACUAUCCUUCUCGGCUGUAG	..|||||||||||||||||||||	CAAUGAUAGGAAGAGCCGACAUC	5170	HORVU1Hr1G026920
Fg-sRNA-104	HORVU2Hr1G072920.1	2	0.84	493	0	0	0	0	2	0	CAUACUAUCCUUCUCGGCUGUAG	..|||||||||||||||||||||	CAAUGAUAGGAAGAGCCGACAUC	5170	HORVU2Hr1G072920
Fg-sRNA-104	HORVU5Hr1G049860.1	2	0.84	404	0	0	0	0	2	0	CAUACUAUCCUUCUCGGCUGUAG	..|||||||||||||||||||||	CAAUGAUAGGAAGAGCCGACAUC	5170	HORVU5Hr1G049860
Fg-sRNA-104	HORVU4Hr1G025510.1	2	0.84	927	0	0	0	0	2	0	CAUACUAUCCUUCUCGGCUGUAG	..|||||||||||||||||||||	CAAUGAUAGGAAGAGCCGACAUC	5170	HORVU4Hr1G025510
Fg-sRNA-104	HORVU4Hr1G025590.1	2	0.84	492	0	0	0	0	2	0	CAUACUAUCCUUCUCGGCUGUAG	..|||||||||||||||||||||	CAAUGAUAGGAAGAGCCGACAUC	5170	HORVU4Hr1G025590
Fg-sRNA-104	HORVU5Hr1G012990.1	2	0.84	409	0	0	0	0	2	0	CAUACUAUCCUUCUCGGCUGUAG	..|||||||||||||||||||||	CAAUGAUAGGAAGAGCCGACAUC	5170	HORVU5Hr1G012990
Fg-sRNA-104	HORVU1Hr1G027300.1	4	0.72	24	0	1	0	0	2	0	CAUACUAUCCUUCUCGGCUGUAG	..|||||||||||||||.|||||	CAAUGAUAGGAAGAGCCAACAUC	5170	HORVU1Hr1G027300
Fg-sRNA-104	HORVU1Hr1G027360.1	4	0.72	264	0	1	0	0	2	0	CAUACUAUCCUUCUCGGCUGUAG	..||||||||||.||||||||||	CAAUGAUAGGAAAAGCCGACAUC	5170	HORVU1Hr1G027360
Fg-sRNA-104	HORVU4Hr1G025470.4	3	0.83	496	0	0	1	0	2	0	CAUACUAUCCUUCUCGGCUGUAG	..||||||||||||||||o||||	CAAUGAUAGGAAGAGCCGGCAUC	5170	HORVU4Hr1G025470
Fg-sRNA-104	HORVU1Hr1G027220.1	5	0.69	220	0	1	1	0	2	0	CAUACUAUCCUUCUCGGCUGUAG	..||||||||||||||o.|||||	CAAUGAUAGGAAGAGCUCACAUC	5170	HORVU1Hr1G027220
Fg-sRNA-104	HORVU1Hr1G026870.1	5	0.69	242	0	1	1	0	2	0	CAUACUAUCCUUCUCGGCUGUAG	..||||||||||||||o.|||||	CAAUGAUAGGAAGAGCUCACAUC	5170	HORVU1Hr1G026870
Fg-sRNA-104	HORVU4Hr1G055510.38	6	0.6	282	0	1	1	0	3	0	CAUACUAUCCUUCUCGGCUGUAG	.|||||.|||.||||o|||||.|	UUAUGAAAGGUAGAGUCGACAAC	5170	HORVU4Hr1G055510
Fg-sRNA-104	HORVU5Hr1G046240.2	6	0.63	2024	0	1	0	0	4	0	CAUACUAUCCUUCUCGGCUGUAG	|..|.|.|||||||||||.||||	GGUUAACAGGAAGAGCCGCCAUC	5170	HORVU5Hr1G046240
Fg-sRNA-105	HORVU1Hr1G053020.18	4	0.67	740	1	0	0	0	2	0	UUCUCUAGGCAACAACUU-UCAAA	||.||.||||||||||||.|||||	AACAGUUCCGUUGUUGAAGAGUUU	5151	HORVU1Hr1G053020
Fg-sRNA-106	HORVU6Hr1G093600.8	4.5	0.72	2054	0	1	0	0	2	1	UGGGUUGAUGAUUAGGCGGCC	o..|||||||.||||||||||	GAACAACUACCAAUCCGCCGG	5026	HORVU6Hr1G093600
Fg-sRNA-106	HORVU3Hr1G077790.1	5.5	0.61	1087	0	1	0	0	3	1	UGGGUUGAUGAUUAGGCGGCC	o..||.||||||.||||||||	GGGCACCUACUACUCCGCCGG	5026	HORVU3Hr1G077790
Fg-sRNA-106	HORVU5Hr1G041740.1	5.5	0.61	1021	0	1	0	0	3	1	UGGGUUGAUGAUUAGGCGGCC	o..||.||||||.||||||||	GGGCACCUACUACUCCGCCGG	5026	HORVU5Hr1G041740
Fg-sRNA-106	HORVU0Hr1G007090.1	5.5	0.61	166	0	1	0	0	3	1	UGGGUUGAUGAUUAGGCGGCC	o..||.||||||.||||||||	GGGCACCUACUACUCCGCCGG	5026	HORVU0Hr1G007090
Fg-sRNA-107	HORVU2Hr1G012980.7	6	0.85	924	0	3	0	0	0	0	UCUACUAAUUGGUUCGGGUUC	|||||||||||||||||...|	AGAUGAUUAACCAAGCCGCCG	5018	HORVU2Hr1G012980
Fg-sRNA-107	HORVU4Hr1G060370.2	3	0.79	2864	0	0	1	0	2	0	UCUACUAAUUGGUUCGGGUUC	|..||||||||o|||||||||	AAUUGAUUAACUAAGCCCAAG	5018	HORVU4Hr1G060370
Fg-sRNA-107	HORVU3Hr1G105020.11	6	0.78	897	0	2	1	0	1	0	UCUACUAAUUGGUUCGGGUUC	||||||||||.|||||o||..	AGAUGAUUAAGCAAGCUCAUU	5018	HORVU3Hr1G105020
Fg-sRNA-107	HORVU2Hr1G013680.7	4	0.83	722	0	1	0	2	0	0	UCUACUAA--UUGGUUCGGGUUC	||||||||..|||||||||||.|	AGAUGAUUCCAACCAAGCCCAUG	5018	HORVU2Hr1G013680
Fg-sRNA-107	HORVU6Hr1G017920.11	4	0.66	1341	0	0	1	0	3	0	UCUACUAAUUGGUUCGGGUUC	|.||||||.|||||||o|||.	AAAUGAUUCACCAAGCUCAAA	5018	HORVU6Hr1G017920
Fg-sRNA-107	HORVU7Hr1G119570.13	5	0.69	2052	0	1	0	0	3	0	UCUACUAAUUGGUUCGGGUUC	.||||||..|.||||||||||	UGAUGAUGCAGCAAGCCCAAG	5018	HORVU7Hr1G119570
Fg-sRNA-107	HORVU4Hr1G012200.3	6	0.59	38	0	1	0	0	4	0	UCUACUAAUUGGUUCGGGUUC	...|||||.|||||||||.||	CCCUGAUUCACCAAGCCCUAG	5018	HORVU4Hr1G012200
Fg-sRNA-108	HORVU1Hr1G004560.1	2	0.9	490	0	0	2	0	0	0	AGGAUGGACUAGGCUCCAGUU	|||||||||||oo||||||||	UCCUACCUGAUUUGAGGUCAA	4984	HORVU1Hr1G004560
Fg-sRNA-108	HORVU5Hr1G080900.14	4	0.77	1471	0	1	1	0	1	0	AGGAUGGACUAGGCUCCAGUU	||||.||||o|||.|||||||	UCCUUCCUGGUCCAAGGUCAA	4984	HORVU5Hr1G080900
Fg-sRNA-108	HORVU3Hr1G041600.19	4	0.68	419	0	1	1	0	1	0	AGGAUGGACUAGGCUCCAGUU	|||||.|||||o||||.||||	UCCUAACUGAUUCGAGAUCAA	4984	HORVU3Hr1G041600
Fg-sRNA-108	HORVU1Hr1G066390.1	6	0.64	79	0	1	0	0	4	0	AGGAUGGACUAGGCUCCAGUU	..|..|||||||.||||||||	CACCUCCUGAUCAGAGGUCAA	4984	HORVU1Hr1G066390
Fg-sRNA-109	HORVU4Hr1G025470.1	0	1	279	0	0	0	0	0	0	UCUCGUGACCCGUCUUUAGUGU	||||||||||||||||||||||	AGAGCACUGGGCAGAAAUCACA	4921	HORVU4Hr1G025470
Fg-sRNA-109	HORVU7Hr1G053550.2	0	1	937	0	0	0	0	0	0	UCUCGUGACCCGUCUUUAGUGU	||||||||||||||||||||||	AGAGCACUGGGCAGAAAUCACA	4921	HORVU7Hr1G053550
Fg-sRNA-109	HORVU2Hr1G072960.1	0	1	2432	0	0	0	0	0	0	UCUCGUGACCCGUCUUUAGUGU	||||||||||||||||||||||	AGAGCACUGGGCAGAAAUCACA	4921	HORVU2Hr1G072960
Fg-sRNA-109	HORVU4Hr1G025590.1	0	1	1184	0	0	0	0	0	0	UCUCGUGACCCGUCUUUAGUGU	||||||||||||||||||||||	AGAGCACUGGGCAGAAAUCACA	4921	HORVU4Hr1G025590
Fg-sRNA-109	HORVU5Hr1G012990.1	0	1	1102	0	0	0	0	0	0	UCUCGUGACCCGUCUUUAGUGU	||||||||||||||||||||||	AGAGCACUGGGCAGAAAUCACA	4921	HORVU5Hr1G012990
Fg-sRNA-109	HORVU1Hr1G027280.1	2	0.91	63	0	1	0	0	0	0	UCUCGUGACCCGUCUUUAGUGU	||||||||||||.|||||||||	AGAGCACUGGGCCGAAAUCACA	4921	HORVU1Hr1G027280
Fg-sRNA-109	HORVU5Hr1G015900.1	2	0.87	211	0	1	0	0	0	0	UCUCGUGACCCGUCUUUAGUGU	|||||||||||.||||||||||	AGAGCACUGGGAAGAAAUCACA	4921	HORVU5Hr1G015900
Fg-sRNA-109	HORVU2Hr1G072920.1	1	0.87	1185	0	0	0	0	1	0	UCUCGUGACCCGUCUUUAGUGU	|.||||||||||||||||||||	ACAGCACUGGGCAGAAAUCACA	4921	HORVU2Hr1G072920
Fg-sRNA-109	HORVU1Hr1G026920.3	1	0.87	736	0	0	0	0	1	0	UCUCGUGACCCGUCUUUAGUGU	||||||||.|||||||||||||	AGAGCACUUGGCAGAAAUCACA	4921	HORVU1Hr1G026920
Fg-sRNA-109	HORVU0Hr1G023910.4	2	0.87	1168	0	1	0	0	0	0	UCUCGUGACCCGUCUUUAGUGU	|||||||||||.||||||||||	AGAGCACUGGGAAGAAAUCACA	4921	HORVU0Hr1G023910
Fg-sRNA-109	HORVU5Hr1G015390.1	2	0.86	152	0	0	0	0	2	0	UCUCGUGACCCGUCUUUAGUGU	|||||..|||||||||||||||	AGAGCUGUGGGCAGAAAUCACA	4921	HORVU5Hr1G015390
Fg-sRNA-109	HORVU5Hr1G016060.1	2	0.86	1102	0	0	0	0	2	0	UCUCGUGACCCGUCUUUAGUGU	|||||..|||||||||||||||	AGAGCUGUGGGCAGAAAUCACA	4921	HORVU5Hr1G016060
Fg-sRNA-109	HORVU4Hr1G025510.5	2	0.83	1979	0	0	1	0	1	0	UCUCGUGACCCGUCUUUAGUGU	||||||||.||o||||||||||	AGAGCACUUGGUAGAAAUCACA	4921	HORVU4Hr1G025510
Fg-sRNA-109	HORVU2Hr1G039360.1	2	0.85	1190	0	0	0	0	1	2	UCUCGUGACCCGUCUUUAGUGU	o|||||o.||||||||||||||	GGAGCAUAGGGCAGAAAUCACA	4921	HORVU2Hr1G039360
Fg-sRNA-109	HORVU2Hr1G071330.8	4.5	0.81	1810	0	1	1	1	0	1	UCUCGU-GACCCGUCUUUAGUGU	||||||.|||||||||.||||oo	AGAGCACCUGGGCAGACAUCAUG	4921	HORVU2Hr1G071330
Fg-sRNA-110	HORVU7Hr1G038140.2	4	0.78	968	1	0	0	0	2	0	UGGUGAGACCCGGUCAGGCCU	..|||||||||||||.|||||	CACACUCUGGGCCAG-CCGGA	4916	HORVU7Hr1G038140
Fg-sRNA-110	HORVU7Hr1G002200.2	5	0.73	130	0	1	1	0	2	0	UGGUGAGACCCGGUCAGGCCU	||||.|||||.||o||||||.	ACCAAUCUGGUCCGGUCCGGU	4916	HORVU7Hr1G002200
Fg-sRNA-110	HORVU1Hr1G028260.1	4.5	0.69	421	0	1	0	0	2	1	UGGUGAGACCCGGUCAGGCCU	o||.||||.|||||.||||||	GCCUCUCUCGGCCAUUCCGGA	4916	HORVU1Hr1G028260
Fg-sRNA-110	HORVU3Hr1G033740.5	6	0.67	969	0	1	0	0	3	2	UGGUGAGACCCGGUCAGGCCU	.o.o.||||||||.|||||||	CUGGGUCUGGGCCCGUCCGGA	4916	HORVU3Hr1G033740
Fg-sRNA-111	HORVU3Hr1G043800.22	4	0.72	223	0	0	1	0	2	2	GUCUACUAAUUGGUUCGGGUUCAG	o|.o||||.|||||||||o|||||	UAUGUGAUGAACCAAGCCUAAGUC	4902	HORVU3Hr1G043800
Fg-sRNA-111	HORVU5Hr1G014810.2	5.5	0.56	1075	0	1	0	0	3	1	GUCUACUAAUUGGUUCGGGUUCAG	||.||.|||||..||||||||||o	CAUAUCAUUAAGAAAGCCCAAGUU	4902	HORVU5Hr1G014810
Fg-sRNA-112	HORVU3Hr1G007720.3	5	0.74	81	0	1	0	0	3	0	CGGGUACAAACUGCUAGCUAAA	|||||||..||||.|||||||.	GCCCAUGCAUGACCAUCGAUUC	4753	HORVU3Hr1G007720
Fg-sRNA-112	HORVU1Hr1G072190.4	6	0.7	561	0	1	0	0	3	2	CGGGUACAAACUGCUAGCUAAA	.|.oo|||||||||||||||..	UCGUGUGUUUGACGAUCGAUCG	4753	HORVU1Hr1G072190
Fg-sRNA-112	HORVU1Hr1G095400.12	6	0.66	12	0	2	1	0	1	0	CGGGUACAAACUGCUAGCUAAA	|||||||||.||o|.||.||||	GCCCAUGUUAGAUGUUCAAUUU	4753	HORVU1Hr1G095400
Fg-sRNA-112	HORVU5Hr1G095100.1	6	0.61	170	0	1	0	0	4	0	CGGGUACAAACUGCUAGCUAAA	..|||||..||.||||||||||	CGCCAUGGCUGCCGAUCGAUUU	4753	HORVU5Hr1G095100
Fg-sRNA-112	HORVU5Hr1G095130.19	6	0.61	365	0	1	0	0	4	0	CGGGUACAAACUGCUAGCUAAA	..|||||..||.||||||||||	CGCCAUGGCUGCCGAUCGAUUU	4753	HORVU5Hr1G095130
Fg-sRNA-112	HORVU3Hr1G023230.19	5.5	0.58	2291	0	1	0	0	3	1	CGGGUACAAACUGCUAGCUAAA	..|o|.|||||.||||||||||	CGCUAGGUUUGUCGAUCGAUUU	4753	HORVU3Hr1G023230
Fg-sRNA-113	HORVU0Hr1G023910.7	0.5	0.99	500	0	0	0	0	0	1	UGUCAGUCUAAGGGGAACAGGCAU	||||||o|||||||||||||||||	ACAGUCGGAUUCCCCUUGUCCGUA	4732	HORVU0Hr1G023910
Fg-sRNA-113	HORVU2Hr1G072920.1	0.5	0.99	1254	0	0	0	0	0	1	UGUCAGUCUAAGGGGAACAGGCAU	||||||o|||||||||||||||||	ACAGUCGGAUUCCCCUUGUCCGUA	4732	HORVU2Hr1G072920
Fg-sRNA-113	HORVU5Hr1G049860.1	0.5	0.99	1293	0	0	0	0	0	1	UGUCAGUCUAAGGGGAACAGGCAU	||||||o|||||||||||||||||	ACAGUCGGAUUCCCCUUGUCCGUA	4732	HORVU5Hr1G049860
Fg-sRNA-113	HORVU4Hr1G025470.1	0.5	0.99	348	0	0	0	0	0	1	UGUCAGUCUAAGGGGAACAGGCAU	||||||o|||||||||||||||||	ACAGUCGGAUUCCCCUUGUCCGUA	4732	HORVU4Hr1G025470
Fg-sRNA-113	HORVU7Hr1G053550.2	0.5	0.99	1006	0	0	0	0	0	1	UGUCAGUCUAAGGGGAACAGGCAU	||||||o|||||||||||||||||	ACAGUCGGAUUCCCCUUGUCCGUA	4732	HORVU7Hr1G053550
Fg-sRNA-113	HORVU4Hr1G025510.5	0.5	0.99	2048	0	0	0	0	0	1	UGUCAGUCUAAGGGGAACAGGCAU	||||||o|||||||||||||||||	ACAGUCGGAUUCCCCUUGUCCGUA	4732	HORVU4Hr1G025510
Fg-sRNA-113	HORVU2Hr1G072960.1	0.5	0.99	2501	0	0	0	0	0	1	UGUCAGUCUAAGGGGAACAGGCAU	||||||o|||||||||||||||||	ACAGUCGGAUUCCCCUUGUCCGUA	4732	HORVU2Hr1G072960
Fg-sRNA-113	HORVU4Hr1G025590.1	0.5	0.99	1253	0	0	0	0	0	1	UGUCAGUCUAAGGGGAACAGGCAU	||||||o|||||||||||||||||	ACAGUCGGAUUCCCCUUGUCCGUA	4732	HORVU4Hr1G025590
Fg-sRNA-113	HORVU5Hr1G012990.1	0.5	0.99	1171	0	0	0	0	0	1	UGUCAGUCUAAGGGGAACAGGCAU	||||||o|||||||||||||||||	ACAGUCGGAUUCCCCUUGUCCGUA	4732	HORVU5Hr1G012990
Fg-sRNA-113	HORVU5Hr1G015390.1	1	0.95	221	0	0	0	0	0	2	UGUCAGUCUAAGGGGAACAGGCAU	|o||||o|||||||||||||||||	AUAGUCGGAUUCCCCUUGUCCGUA	4732	HORVU5Hr1G015390
Fg-sRNA-113	HORVU1Hr1G026920.3	1	0.95	805	0	0	0	0	0	2	UGUCAGUCUAAGGGGAACAGGCAU	|o||||o|||||||||||||||||	AUAGUCGGAUUCCCCUUGUCCGUA	4732	HORVU1Hr1G026920
Fg-sRNA-113	HORVU5Hr1G016060.1	1	0.95	1171	0	0	0	0	0	2	UGUCAGUCUAAGGGGAACAGGCAU	|o||||o|||||||||||||||||	AUAGUCGGAUUCCCCUUGUCCGUA	4732	HORVU5Hr1G016060
Fg-sRNA-113	HORVU2Hr1G039360.1	3	0.87	1259	0	1	0	0	0	2	UGUCAGUCUAAGGGGAACAGGCAU	|||||oo||||||||||||||.||	ACAGUUGGAUUCCCCUUGUCCAUA	4732	HORVU2Hr1G039360
Fg-sRNA-113	HORVU7Hr1G010230.3	6	0.59	236	0	0	0	0	5	2	UGUCAGUCUAAGGGGAACAGGCAU	.|o..o|.|||||||||||||||.	CCGUAUAUAUUCCCCUUGUCCGUU	4732	HORVU7Hr1G010230
Fg-sRNA-113	HORVU4Hr1G022920.1	6	0.73	315	0	1	0	0	3	2	UGUCAGUCUAAGGGGAACAGGCAU	||..||o||.||||||||||||.o	ACCCUCGGAAUCCCCUUGUCCGAG	4732	HORVU4Hr1G022920
Fg-sRNA-114	HORVU3Hr1G022950.1	5	0.73	858	0	1	1	0	2	0	UGUGGCAGGCUAGGGAUCAGCC	|||||||.|.||.|||o|||||	ACACCGUGCUAUGCCUGGUCGG	4689	HORVU3Hr1G022950
Fg-sRNA-114	HORVU2Hr1G072960.1	3.5	0.84	977	0	0	1	0	2	1	UGUGGCAGGCUAGGGAUCAGCC	|||o|..|||||||||o|||||	ACAUCCGCCGAUCCCUGGUCGG	4689	HORVU2Hr1G072960
Fg-sRNA-114	HORVU0Hr1G023930.3	3.5	0.84	1719	0	0	1	0	2	1	UGUGGCAGGCUAGGGAUCAGCC	|||o|..|||||||||o|||||	ACAUCCGCCGAUCCCUGGUCGG	4689	HORVU0Hr1G023930
Fg-sRNA-114	HORVU0Hr1G003660.1	3.5	0.84	897	0	0	1	0	2	1	UGUGGCAGGCUAGGGAUCAGCC	|||o|..|||||||||o|||||	ACAUCCGCCGAUCCCUGGUCGG	4689	HORVU0Hr1G003660
Fg-sRNA-114	HORVU5Hr1G015600.4	3.5	0.84	808	0	0	1	0	2	1	UGUGGCAGGCUAGGGAUCAGCC	|||o|..|||||||||o|||||	ACAUCCGCCGAUCCCUGGUCGG	4689	HORVU5Hr1G015600
Fg-sRNA-114	HORVU5Hr1G052320.1	4.5	0.78	119	0	1	1	0	1	1	UGUGGCAGGCUAGGGAUCAGCC	||o|||.|||||||||.||o||	ACGCCGCCCGAUCCCUCGUUGG	4689	HORVU5Hr1G052320
Fg-sRNA-114	HORVU0Hr1G037800.1	5.5	0.68	1058	0	1	0	0	3	1	UGUGGCAGGCUAGGGAUCAGCC	.|o||||||.||||.||||||.	CCGCCGUCCAAUCCGUAGUCGC	4689	HORVU0Hr1G037800
Fg-sRNA-114	HORVU0Hr1G015660.1	6	0.68	124	0	1	1	0	3	0	UGUGGCAGGCUAGGGAUCAGCC	.|.|||||||o|||||||.||.	CCUCCGUCCGGUCCCUAGACGC	4689	HORVU0Hr1G015660
Fg-sRNA-114	HORVU4Hr1G008590.1	5.5	0.67	282	0	1	0	0	3	1	UGUGGCAGGCUAGGGAUCAGCC	.|o.||.||||||.||||||||	UCGGCGCCCGAUCGCUAGUCGG	4689	HORVU4Hr1G008590
Fg-sRNA-115	HORVU5Hr1G094290.18	2.5	0.76	227	0	0	1	1	0	1	GUGGAGGAUACAGAAAAGUGUUAC	|||||.o||||||||||o||||||	CACCU-UUAUGUCUUUUUACAAUG	4658	HORVU5Hr1G094290
Fg-sRNA-115	HORVU1Hr1G020360.1	5.5	0.57	562	0	1	0	0	3	1	GUGGAGGAUACAGAAAAGUGUUAC	.||||||.o|.||||.||||||||	AACCUCCAGUAUCUUCUCACAAUG	4658	HORVU1Hr1G020360
Fg-sRNA-115	HORVU3Hr1G021970.23	4.5	0.62	1157	0	0	1	0	3	1	GUGGAGGAUACAGAAAAGUGUUAC	.||o||||.||.o|||||||||||	GACUUCCUCUGAUUUUUCACAAUG	4658	HORVU3Hr1G021970
Fg-sRNA-115	HORVU3Hr1G025690.40	6	0.71	197	0	1	1	0	3	0	GUGGAGGAUACAGAAAAGUGUUAC	|.||||||.|||||||||.|o||.	CUCCUCCUUUGUCUUUUCUCGAUC	4658	HORVU3Hr1G025690
Fg-sRNA-116	HORVU5Hr1G012990.1	0	1	416	0	0	0	0	0	0	UCCUUCUCGGCUGUAGCUUCCU	||||||||||||||||||||||	AGGAAGAGCCGACAUCGAAGGA	4641	HORVU5Hr1G012990
Fg-sRNA-116	HORVU4Hr1G025510.2	0	1	616	0	0	0	0	0	0	UCCUUCUCGGCUGUAGCUUCCU	||||||||||||||||||||||	AGGAAGAGCCGACAUCGAAGGA	4641	HORVU4Hr1G025510
Fg-sRNA-116	HORVU4Hr1G025590.1	0	1	499	0	0	0	0	0	0	UCCUUCUCGGCUGUAGCUUCCU	||||||||||||||||||||||	AGGAAGAGCCGACAUCGAAGGA	4641	HORVU4Hr1G025590
Fg-sRNA-116	HORVU2Hr1G039360.1	0	1	504	0	0	0	0	0	0	UCCUUCUCGGCUGUAGCUUCCU	||||||||||||||||||||||	AGGAAGAGCCGACAUCGAAGGA	4641	HORVU2Hr1G039360
Fg-sRNA-116	HORVU5Hr1G016060.1	0	1	416	0	0	0	0	0	0	UCCUUCUCGGCUGUAGCUUCCU	||||||||||||||||||||||	AGGAAGAGCCGACAUCGAAGGA	4641	HORVU5Hr1G016060
Fg-sRNA-116	HORVU1Hr1G026920.4	0	1	50	0	0	0	0	0	0	UCCUUCUCGGCUGUAGCUUCCU	||||||||||||||||||||||	AGGAAGAGCCGACAUCGAAGGA	4641	HORVU1Hr1G026920
Fg-sRNA-116	HORVU7Hr1G053550.5	0	1	477	0	0	0	0	0	0	UCCUUCUCGGCUGUAGCUUCCU	||||||||||||||||||||||	AGGAAGAGCCGACAUCGAAGGA	4641	HORVU7Hr1G053550
Fg-sRNA-116	HORVU5Hr1G049860.1	0	1	411	0	0	0	0	0	0	UCCUUCUCGGCUGUAGCUUCCU	||||||||||||||||||||||	AGGAAGAGCCGACAUCGAAGGA	4641	HORVU5Hr1G049860
Fg-sRNA-116	HORVU5Hr1G015390.4	0	1	494	0	0	0	0	0	0	UCCUUCUCGGCUGUAGCUUCCU	||||||||||||||||||||||	AGGAAGAGCCGACAUCGAAGGA	4641	HORVU5Hr1G015390
Fg-sRNA-116	HORVU2Hr1G072920.1	0	1	500	0	0	0	0	0	0	UCCUUCUCGGCUGUAGCUUCCU	||||||||||||||||||||||	AGGAAGAGCCGACAUCGAAGGA	4641	HORVU2Hr1G072920
Fg-sRNA-116	HORVU2Hr1G039150.1	0	1	405	0	0	0	0	0	0	UCCUUCUCGGCUGUAGCUUCCU	||||||||||||||||||||||	AGGAAGAGCCGACAUCGAAGGA	4641	HORVU2Hr1G039150
Fg-sRNA-116	HORVU2Hr1G053620.1	0	1	498	0	0	0	0	0	0	UCCUUCUCGGCUGUAGCUUCCU	||||||||||||||||||||||	AGGAAGAGCCGACAUCGAAGGA	4641	HORVU2Hr1G053620
Fg-sRNA-116	HORVU5Hr1G083980.1	0	1	503	0	0	0	0	0	0	UCCUUCUCGGCUGUAGCUUCCU	||||||||||||||||||||||	AGGAAGAGCCGACAUCGAAGGA	4641	HORVU5Hr1G083980
Fg-sRNA-116	HORVU0Hr1G023910.1	0	1	152	0	0	0	0	0	0	UCCUUCUCGGCUGUAGCUUCCU	||||||||||||||||||||||	AGGAAGAGCCGACAUCGAAGGA	4641	HORVU0Hr1G023910
Fg-sRNA-116	HORVU0Hr1G035470.1	0	1	268	0	0	0	0	0	0	UCCUUCUCGGCUGUAGCUUCCU	||||||||||||||||||||||	AGGAAGAGCCGACAUCGAAGGA	4641	HORVU0Hr1G035470
Fg-sRNA-116	HORVU5Hr1G024420.1	0	1	421	0	0	0	0	0	0	UCCUUCUCGGCUGUAGCUUCCU	||||||||||||||||||||||	AGGAAGAGCCGACAUCGAAGGA	4641	HORVU5Hr1G024420
Fg-sRNA-116	HORVU2Hr1G039180.1	0	1	267	0	0	0	0	0	0	UCCUUCUCGGCUGUAGCUUCCU	||||||||||||||||||||||	AGGAAGAGCCGACAUCGAAGGA	4641	HORVU2Hr1G039180
Fg-sRNA-116	HORVU7Hr1G107130.1	0	1	6	0	0	0	0	0	0	UCCUUCUCGGCUGUAGCUUCCU	||||||||||||||||||||||	AGGAAGAGCCGACAUCGAAGGA	4641	HORVU7Hr1G107130
Fg-sRNA-116	HORVU7Hr1G053660.1	0	1	187	0	0	0	0	0	0	UCCUUCUCGGCUGUAGCUUCCU	||||||||||||||||||||||	AGGAAGAGCCGACAUCGAAGGA	4641	HORVU7Hr1G053660
Fg-sRNA-116	HORVU4Hr1G025470.4	1	0.99	503	0	0	1	0	0	0	UCCUUCUCGGCUGUAGCUUCCU	|||||||||||o||||||||||	AGGAAGAGCCGGCAUCGAAGGA	4641	HORVU4Hr1G025470
Fg-sRNA-116	HORVU1Hr1G027360.1	1	0.88	271	0	0	0	0	1	0	UCCUUCUCGGCUGUAGCUUCCU	|||||.||||||||||||||||	AGGAAAAGCCGACAUCGAAGGA	4641	HORVU1Hr1G027360
Fg-sRNA-116	HORVU1Hr1G027300.1	2	0.89	31	0	1	0	0	0	0	UCCUUCUCGGCUGUAGCUUCCU	||||||||||.|||||||||||	AGGAAGAGCCAACAUCGAAGGA	4641	HORVU1Hr1G027300
Fg-sRNA-116	HORVU1Hr1G026870.1	4.5	0.78	249	0	2	0	0	0	1	UCCUUCUCGGCUGUAGCUUCCU	|||||||||o.|||||||||.|	AGGAAGAGCUCACAUCGAAGAA	4641	HORVU1Hr1G026870
Fg-sRNA-116	HORVU1Hr1G027220.1	4.5	0.78	227	0	2	0	0	0	1	UCCUUCUCGGCUGUAGCUUCCU	|||||||||o.|||||||||.|	AGGAAGAGCUCACAUCGAAGAA	4641	HORVU1Hr1G027220
Fg-sRNA-116	HORVU2Hr1G062280.1	5	0.77	681	0	1	1	0	1	2	UCCUUCUCGGCUGUAGCUUCCU	o.||||||||||||||||o|.o	GCGAAGAGCCGACAUCGAGGUG	4641	HORVU2Hr1G062280
Fg-sRNA-116	HORVU4Hr1G027720.1	5	0.77	308	0	1	1	0	1	2	UCCUUCUCGGCUGUAGCUUCCU	o.||||||||||||||||o|.o	GCGAAGAGCCGACAUCGAGGUG	4641	HORVU4Hr1G027720
Fg-sRNA-116	HORVU5Hr1G064800.1	5	0.77	91	0	1	1	0	1	2	UCCUUCUCGGCUGUAGCUUCCU	o.||||||||||||||||o|.o	GCGAAGAGCCGACAUCGAGGUG	4641	HORVU5Hr1G064800
Fg-sRNA-116	HORVU0Hr1G025120.1	5	0.77	39	0	1	1	0	1	2	UCCUUCUCGGCUGUAGCUUCCU	o.||||||||||||||||o|.o	GCGAAGAGCCGACAUCGAGGUG	4641	HORVU0Hr1G025120
Fg-sRNA-116	HORVU5Hr1G068860.1	5	0.77	252	0	1	1	0	1	2	UCCUUCUCGGCUGUAGCUUCCU	o.||||||||||||||||o|.o	GCGAAGAGCCGACAUCGAGGUG	4641	HORVU5Hr1G068860
Fg-sRNA-116	HORVU1Hr1G025060.3	5	0.55	950	0	1	0	0	3	0	UCCUUCUCGGCUGUAGCUUCCU	||.|.||||.|||||||||.||	AGAACGAGCAGACAUCGAACGA	4641	HORVU1Hr1G025060
Fg-sRNA-116	HORVU0Hr1G038120.3	4.5	0.74	1061	0	1	0	0	2	1	UCCUUCUCGGCUGUAGCUUCCU	||||o|||..|||||.||||||	AGGAGGAGGGGACAUGGAAGGA	4641	HORVU0Hr1G038120
Fg-sRNA-116	HORVU1Hr1G026320.1	4.5	0.74	702	0	1	0	0	2	1	UCCUUCUCGGCUGUAGCUUCCU	||||o|||..|||||.||||||	AGGAGGAGGGGACAUGGAAGGA	4641	HORVU1Hr1G026320
Fg-sRNA-116	HORVU4Hr1G013960.7	6	0.64	1945	0	2	1	0	1	0	UCCUUCUCGGCUGUAGCUUCCU	|.||||||||.|||.o||||||	ACGAAGAGCCCACAAUGAAGGA	4641	HORVU4Hr1G013960
Fg-sRNA-116	HORVU3Hr1G095760.14	5	0.66	4456	0	1	0	0	2	2	UCCUUCUCGGCUGUAGCUUCCU	..||||o||o||||||.|||||	CAGAAGGGCUGACAUCCAAGGA	4641	HORVU3Hr1G095760
Fg-sRNA-117	HORVU5Hr1G088200.19	5.5	0.69	1284	0	2	0	0	1	1	GAGUAUAGAGAUGUUUCUAGCU	o||||||||.|||||||.||.|	UUCAUAUCUGUACAAAGUUCCA	4508	HORVU5Hr1G088200
Fg-sRNA-117	HORVU5Hr1G059310.2	5.5	0.69	1691	0	2	0	0	1	1	GAGUAUAGAGAUGUUUCUAGCU	o||||||||.|||||||.||.|	UUCAUAUCUGUACAAAGUUCCA	4508	HORVU5Hr1G059310
Fg-sRNA-117	HORVU7Hr1G096460.27	5	0.67	2101	0	1	2	0	1	0	GAGUAUAGAGAUGUUUCUAGCU	.|||||||||||||o|.||o||	AUCAUAUCUCUACAGACAUUGA	4508	HORVU7Hr1G096460
Fg-sRNA-117	HORVU3Hr1G097770.8	5.5	0.63	46	0	0	0	0	5	1	GAGUAUAGAGAUGUUUCUAGCU	o....|.|||||||||||||||	UCACAACCUCUACAAAGAUCGA	4508	HORVU3Hr1G097770
Fg-sRNA-118	HORVU4Hr1G025470.4	5	0.72	2007	0	1	1	0	2	0	GGUGCAGGCGGAUGAGGAGUCCCG	|||||.||.|||||||.||o||||	CCACGCCCUCCUACUCAUCGGGGC	4506	HORVU4Hr1G025470
Fg-sRNA-119	HORVU0Hr1G023910.7	0.5	0.99	505	0	0	0	0	0	1	GUCUAAGGGGAACAGGCAUGG	|o|||||||||||||||||||	CGGAUUCCCCUUGUCCGUACC	4499	HORVU0Hr1G023910
Fg-sRNA-119	HORVU5Hr1G015390.1	0.5	0.99	226	0	0	0	0	0	1	GUCUAAGGGGAACAGGCAUGG	|o|||||||||||||||||||	CGGAUUCCCCUUGUCCGUACC	4499	HORVU5Hr1G015390
Fg-sRNA-119	HORVU2Hr1G072920.1	0.5	0.99	1259	0	0	0	0	0	1	GUCUAAGGGGAACAGGCAUGG	|o|||||||||||||||||||	CGGAUUCCCCUUGUCCGUACC	4499	HORVU2Hr1G072920
Fg-sRNA-119	HORVU1Hr1G026920.3	0.5	0.99	810	0	0	0	0	0	1	GUCUAAGGGGAACAGGCAUGG	|o|||||||||||||||||||	CGGAUUCCCCUUGUCCGUACC	4499	HORVU1Hr1G026920
Fg-sRNA-119	HORVU5Hr1G049860.1	0.5	0.99	1298	0	0	0	0	0	1	GUCUAAGGGGAACAGGCAUGG	|o|||||||||||||||||||	CGGAUUCCCCUUGUCCGUACC	4499	HORVU5Hr1G049860
Fg-sRNA-119	HORVU4Hr1G025470.1	0.5	0.99	353	0	0	0	0	0	1	GUCUAAGGGGAACAGGCAUGG	|o|||||||||||||||||||	CGGAUUCCCCUUGUCCGUACC	4499	HORVU4Hr1G025470
Fg-sRNA-119	HORVU7Hr1G053550.2	0.5	0.99	1011	0	0	0	0	0	1	GUCUAAGGGGAACAGGCAUGG	|o|||||||||||||||||||	CGGAUUCCCCUUGUCCGUACC	4499	HORVU7Hr1G053550
Fg-sRNA-119	HORVU4Hr1G025570.1	0.5	0.99	3	0	0	0	0	0	1	GUCUAAGGGGAACAGGCAUGG	|o|||||||||||||||||||	CGGAUUCCCCUUGUCCGUACC	4499	HORVU4Hr1G025570
Fg-sRNA-119	HORVU5Hr1G016060.1	0.5	0.99	1176	0	0	0	0	0	1	GUCUAAGGGGAACAGGCAUGG	|o|||||||||||||||||||	CGGAUUCCCCUUGUCCGUACC	4499	HORVU5Hr1G016060
Fg-sRNA-119	HORVU4Hr1G025510.5	0.5	0.99	2053	0	0	0	0	0	1	GUCUAAGGGGAACAGGCAUGG	|o|||||||||||||||||||	CGGAUUCCCCUUGUCCGUACC	4499	HORVU4Hr1G025510
Fg-sRNA-119	HORVU2Hr1G072960.1	0.5	0.99	2506	0	0	0	0	0	1	GUCUAAGGGGAACAGGCAUGG	|o|||||||||||||||||||	CGGAUUCCCCUUGUCCGUACC	4499	HORVU2Hr1G072960
Fg-sRNA-119	HORVU4Hr1G025590.1	0.5	0.99	1258	0	0	0	0	0	1	GUCUAAGGGGAACAGGCAUGG	|o|||||||||||||||||||	CGGAUUCCCCUUGUCCGUACC	4499	HORVU4Hr1G025590
Fg-sRNA-119	HORVU5Hr1G012990.1	0.5	0.99	1176	0	0	0	0	0	1	GUCUAAGGGGAACAGGCAUGG	|o|||||||||||||||||||	CGGAUUCCCCUUGUCCGUACC	4499	HORVU5Hr1G012990
Fg-sRNA-119	HORVU5Hr1G015520.2	2.5	0.89	2	0	1	0	0	0	1	GUCUAAGGGGAACAGGCAUGG	|o|||||||||||||||.|||	CGGAUUCCCCUUGUCCGCACC	4499	HORVU5Hr1G015520
Fg-sRNA-119	HORVU2Hr1G039360.1	3	0.82	1264	0	1	0	0	0	2	GUCUAAGGGGAACAGGCAUGG	oo||||||||||||||.||||	UGGAUUCCCCUUGUCCAUACC	4499	HORVU2Hr1G039360
Fg-sRNA-119	HORVU7Hr1G010230.3	5.5	0.7	241	0	2	0	0	1	1	GUCUAAGGGGAACAGGCAUGG	o|.|||||||||||||||..|	UAUAUUCCCCUUGUCCGUUGC	4499	HORVU7Hr1G010230
Fg-sRNA-119	HORVU2Hr1G019970.1	6	0.62	1401	0	1	0	0	4	0	GUCUAAGGGGAACAGGCAUGG	..|.||||||||.|||||||.	AUGUUUCCCCUUUUCCGUACA	4499	HORVU2Hr1G019970
Fg-sRNA-119	HORVU7Hr1G098610.2	6	0.8	2595	0	2	1	0	0	2	GUCUAAGGGGAACAGGCAUGG	|||o||||||.|||||||o.o	CAGGUUCCCCGUGUCCGUGAU	4499	HORVU7Hr1G098610
Fg-sRNA-120	HORVU3Hr1G044950.1	5	0.57	441	0	1	0	0	3	0	AAGCGUCAUCAAUCAGAAGUU	||.|||.||.||||||||||.	UUAGCAAUACUUAGUCUUCAU	4492	HORVU3Hr1G044950
Fg-sRNA-120	HORVU5Hr1G015600.4	6	0.7	922	0	2	1	0	1	0	AAGCGUCAUCAAUCAGAAGUU	||||||||.|||.|||||o.|	UUCGCAGUUGUUCGUCUUUCA	4492	HORVU5Hr1G015600
Fg-sRNA-120	HORVU0Hr1G003660.1	6	0.7	1011	0	2	1	0	1	0	AAGCGUCAUCAAUCAGAAGUU	||||||||.|||.|||||o.|	UUCGCAGUUGUUCGUCUUUCA	4492	HORVU0Hr1G003660
Fg-sRNA-120	HORVU6Hr1G000500.3	4	0.74	449	0	0	2	0	1	2	AAGCGUCAUCAAUCAGAAGUU	|||.o|||||||||||||ooo	UUCUUAGUAGUUAGUCUUUGG	4492	HORVU6Hr1G000500
Fg-sRNA-120	HORVU2Hr1G072960.1	6	0.7	1091	0	2	1	0	1	0	AAGCGUCAUCAAUCAGAAGUU	||||||||.|||.|||||o.|	UUCGCAGUUGUUCGUCUUUCA	4492	HORVU2Hr1G072960
Fg-sRNA-120	HORVU4Hr1G083340.9	5	0.78	886	2	0	0	0	1	0	AAGCGUCAUCAAUCAGAAGUU	||||||||||||..||||||.	UUCGCAGUAGUU--UCUUCAU	4492	HORVU4Hr1G083340
Fg-sRNA-120	HORVU3Hr1G108790.41	5.5	0.6	789	0	0	0	0	5	1	AAGCGUCAUCAAUCAGAAGUU	.|....||||||||||||||o	AUAUGUGUAGUUAGUCUUCAG	4492	HORVU3Hr1G108790
Fg-sRNA-121	HORVU7Hr1G076790.6	5	0.64	493	0	0	0	0	5	0	CAAUCGGUGAUGUGGUAUGGCCU	||...||.|.|||||||||||||	GUCUACCUCCACACCAUACCGGA	4488	HORVU7Hr1G076790
Fg-sRNA-122	HORVU1Hr1G004560.1	3	0.84	484	0	0	2	0	1	0	CCCAUAAGGAUGGACUAGGCUCC	|||||.|||||||||||oo||||	GGGUACUCCUACCUGAUUUGAGG	4484	HORVU1Hr1G004560
Fg-sRNA-122	HORVU5Hr1G022550.1	6	0.61	1078	0	1	2	0	2	0	CCCAUAAGGAUGGACUAGGCUCC	.||||.||||||o|.|||o||||	AGGUACUCCUACUUUAUCUGAGG	4484	HORVU5Hr1G022550
Fg-sRNA-123	HORVU1Hr1G015130.5	4.5	0.69	1652	0	1	1	0	1	1	UGGGAUCGAGGCCUGUUUGGCUA	|||||||.|o|||.|||||o|||	ACCCUAGAUUCGGCCAAACUGAU	4469	HORVU1Hr1G015130
Fg-sRNA-123	HORVU2Hr1G078840.13	6	0.71	67	0	1	1	0	3	0	UGGGAUCGAGGCCUGUUUGGCUA	|||.||||.|||.|||o|||||.	ACCGUAGCCCCGCACAGACCGAC	4469	HORVU2Hr1G078840
Fg-sRNA-123	HORVU6Hr1G012290.7	4	0.67	2691	0	0	0	2	2	0	UGGGAUCGAGGCCUGUUUGGCUA	|.||||..||||||||||||||.	AACCUA--UCCGGACAAACCGAG	4469	HORVU6Hr1G012290
Fg-sRNA-124	HORVU3Hr1G002530.30	6	0.76	162	0	2	1	0	1	0	ACAGCUCCCUGAUUUCCUAGC	||.||||||||||||||o..|	UGGCGAGGGACUAAAGGGCAG	4454	HORVU3Hr1G002530
Fg-sRNA-124	HORVU3Hr1G010310.5	6	0.58	634	0	2	0	0	2	0	ACAGCUCCCUGAUUUCCUAGC	.|||||||.|||.||||.|||	CGUCGAGGAACUCAAGGCUCG	4454	HORVU3Hr1G010310
Fg-sRNA-124	HORVU6Hr1G040540.4	6	0.57	1170	0	1	0	0	4	0	ACAGCUCCCUGAUUUCCUAGC	..|.||||||||||||.|||.	AAUAGAGGGACUAAAGAAUCC	4454	HORVU6Hr1G040540
Fg-sRNA-124	HORVU7Hr1G009620.7	5.5	0.75	2082	0	2	1	0	0	1	ACAGCUCCCUGAUUUCCUAGC	|||o||||||||||||.o|.|	UGUUGAGGGACUAAAGAGUAG	4454	HORVU7Hr1G009620
Fg-sRNA-125	HORVU3Hr1G046780.12	5	0.79	59	0	1	1	0	1	2	ACGGGCCAGCCUGUCGGCGUUU	|||o||.||||||||||||.oo	UGCUCGUUCGGACAGCCGCCGG	4439	HORVU3Hr1G046780
Fg-sRNA-125	HORVU2Hr1G036490.3	4	0.65	909	0	0	0	0	3	2	ACGGGCCAGCCUGUCGGCGUUU	..o|o||||.||||||||||||	AUUCUGGUCAGACAGCCGCAAA	4439	HORVU2Hr1G036490
Fg-sRNA-126	HORVU5Hr1G094580.5	5.5	0.7	684	0	1	0	0	3	1	GUGGCUGGGUUGAUGAUUAGGCG	|..||.||||o|||||||.||||	CCGCGUCCCAGCUACUAACCCGC	4425	HORVU5Hr1G094580
Fg-sRNA-127	HORVU4Hr1G073880.13	6	0.63	810	0	1	0	0	4	0	GACGAAUGUCCUGGCAAAGCGUG	|||||.|.|.|||||.||||||.	CUGCUCAGAUGACCGCUUCGCAA	4421	HORVU4Hr1G073880
Fg-sRNA-127	HORVU4Hr1G083230.8	6	0.67	1077	0	1	2	0	1	2	GACGAAUGUCCUGGCAAAGCGUG	|||o|||||.|||||.||||ooo	CUGUUUACAUGACCGAUUCGUGU	4421	HORVU4Hr1G083230
Fg-sRNA-127	HORVU1Hr1G065460.1	6	0.61	22	0	1	0	0	4	0	GACGAAUGUCCUGGCAAAGCGUG	||||..||.|.||||||||||.|	CUGCCAACUGAACCGUUUCGCCC	4421	HORVU1Hr1G065460
Fg-sRNA-129	HORVU0Hr1G024030.2	2.5	0.74	1235	0	0	0	0	2	1	AAUCAGAAGUUAUUUAGGUUCU	||.|||||o.||||||||||||	UUCGUCUUUCAUAAAUCCAAGA	4397	HORVU0Hr1G024030
Fg-sRNA-129	HORVU5Hr1G015600.4	2.5	0.74	932	0	0	0	0	2	1	AAUCAGAAGUUAUUUAGGUUCU	||.|||||o.||||||||||||	UUCGUCUUUCAUAAAUCCAAGA	4397	HORVU5Hr1G015600
Fg-sRNA-129	HORVU0Hr1G023930.1	2.5	0.74	1307	0	0	0	0	2	1	AAUCAGAAGUUAUUUAGGUUCU	||.|||||o.||||||||||||	UUCGUCUUUCAUAAAUCCAAGA	4397	HORVU0Hr1G023930
Fg-sRNA-129	HORVU0Hr1G003660.1	2.5	0.74	1021	0	0	0	0	2	1	AAUCAGAAGUUAUUUAGGUUCU	||.|||||o.||||||||||||	UUCGUCUUUCAUAAAUCCAAGA	4397	HORVU0Hr1G003660
Fg-sRNA-129	HORVU2Hr1G072960.1	2.5	0.74	1101	0	0	0	0	2	1	AAUCAGAAGUUAUUUAGGUUCU	||.|||||o.||||||||||||	UUCGUCUUUCAUAAAUCCAAGA	4397	HORVU2Hr1G072960
Fg-sRNA-130	HORVU5Hr1G080900.14	4	0.79	1469	0	1	0	0	1	2	UAAGGAUGGACUAGGCUCCAGUUG	o|||||.||||o|||.||||||||	GUUCCUUCCUGGUCCAAGGUCAAC	4269	HORVU5Hr1G080900
Fg-sRNA-130	HORVU1Hr1G004560.1	4	0.8	488	0	0	2	0	2	0	UAAGGAUGGACUAGGCUCCAGUUG	|.|||||||||||oo||||||||.	ACUCCUACCUGAUUUGAGGUCAAA	4269	HORVU1Hr1G004560
Fg-sRNA-130	HORVU3Hr1G041600.19	6	0.59	417	0	1	1	0	3	0	UAAGGAUGGACUAGGCUCCAGUUG	..|||||.|||||o||||.|||||	CCUCCUAACUGAUUCGAGAUCAAC	4269	HORVU3Hr1G041600
Fg-sRNA-131	HORVU7Hr1G104490.7	5.5	0.64	1187	0	1	0	0	3	1	UGGCUGGGUUGAUGAUUAGGCG	o.||||.||||||||||.|||.	GGCGACACAACUACUAAGCCGA	4243	HORVU7Hr1G104490
Fg-sRNA-131	HORVU3Hr1G055910.8	6	0.78	3467	0	2	1	0	0	2	UGGCUGGGUUGAUGAUUAGGCG	o|||o|||||||||||||.o.|	GCCGGCCCAACUACUAAUAUCC	4243	HORVU3Hr1G055910
Fg-sRNA-131	HORVU5Hr1G094580.5	5.5	0.68	685	0	1	0	0	3	1	UGGCUGGGUUGAUGAUUAGGCG	..||.||||o|||||||.||||	CGCGUCCCAGCUACUAACCCGC	4243	HORVU5Hr1G094580
Fg-sRNA-132	HORVU7Hr1G096460.27	6	0.66	2100	0	1	2	0	2	0	AGAGUAUAGAGAUGUUUCUAGCU	..|||||||||||||o|.||o||	AAUCAUAUCUCUACAGACAUUGA	4238	HORVU7Hr1G096460
Fg-sRNA-133	HORVU0Hr1G023910.7	1.5	0.88	499	0	0	0	0	1	1	CUGUCAGUCUAAGGGGAACAGGCA	.||||||o||||||||||||||||	AACAGUCGGAUUCCCCUUGUCCGU	4229	HORVU0Hr1G023910
Fg-sRNA-133	HORVU2Hr1G072920.1	1.5	0.88	1253	0	0	0	0	1	1	CUGUCAGUCUAAGGGGAACAGGCA	.||||||o||||||||||||||||	AACAGUCGGAUUCCCCUUGUCCGU	4229	HORVU2Hr1G072920
Fg-sRNA-133	HORVU5Hr1G049860.1	1.5	0.88	1292	0	0	0	0	1	1	CUGUCAGUCUAAGGGGAACAGGCA	.||||||o||||||||||||||||	AACAGUCGGAUUCCCCUUGUCCGU	4229	HORVU5Hr1G049860
Fg-sRNA-133	HORVU4Hr1G025470.1	1.5	0.88	347	0	0	0	0	1	1	CUGUCAGUCUAAGGGGAACAGGCA	.||||||o||||||||||||||||	AACAGUCGGAUUCCCCUUGUCCGU	4229	HORVU4Hr1G025470
Fg-sRNA-133	HORVU7Hr1G053550.2	1.5	0.88	1005	0	0	0	0	1	1	CUGUCAGUCUAAGGGGAACAGGCA	.||||||o||||||||||||||||	AACAGUCGGAUUCCCCUUGUCCGU	4229	HORVU7Hr1G053550
Fg-sRNA-133	HORVU4Hr1G025510.5	1.5	0.88	2047	0	0	0	0	1	1	CUGUCAGUCUAAGGGGAACAGGCA	.||||||o||||||||||||||||	AACAGUCGGAUUCCCCUUGUCCGU	4229	HORVU4Hr1G025510
Fg-sRNA-133	HORVU2Hr1G072960.1	1.5	0.88	2500	0	0	0	0	1	1	CUGUCAGUCUAAGGGGAACAGGCA	.||||||o||||||||||||||||	AACAGUCGGAUUCCCCUUGUCCGU	4229	HORVU2Hr1G072960
Fg-sRNA-133	HORVU4Hr1G025590.1	1.5	0.88	1252	0	0	0	0	1	1	CUGUCAGUCUAAGGGGAACAGGCA	.||||||o||||||||||||||||	AACAGUCGGAUUCCCCUUGUCCGU	4229	HORVU4Hr1G025590
Fg-sRNA-133	HORVU5Hr1G012990.1	1.5	0.88	1170	0	0	0	0	1	1	CUGUCAGUCUAAGGGGAACAGGCA	.||||||o||||||||||||||||	AACAGUCGGAUUCCCCUUGUCCGU	4229	HORVU5Hr1G012990
Fg-sRNA-133	HORVU5Hr1G015390.1	2	0.85	220	0	0	0	0	1	2	CUGUCAGUCUAAGGGGAACAGGCA	.|o||||o||||||||||||||||	AAUAGUCGGAUUCCCCUUGUCCGU	4229	HORVU5Hr1G015390
Fg-sRNA-133	HORVU1Hr1G026920.3	2	0.85	804	0	0	0	0	1	2	CUGUCAGUCUAAGGGGAACAGGCA	.|o||||o||||||||||||||||	AAUAGUCGGAUUCCCCUUGUCCGU	4229	HORVU1Hr1G026920
Fg-sRNA-133	HORVU5Hr1G016060.1	2	0.85	1170	0	0	0	0	1	2	CUGUCAGUCUAAGGGGAACAGGCA	.|o||||o||||||||||||||||	AAUAGUCGGAUUCCCCUUGUCCGU	4229	HORVU5Hr1G016060
Fg-sRNA-133	HORVU2Hr1G039360.1	4	0.79	1258	0	1	0	0	1	2	CUGUCAGUCUAAGGGGAACAGGCA	.|||||oo||||||||||||||.|	AACAGUUGGAUUCCCCUUGUCCAU	4229	HORVU2Hr1G039360
Fg-sRNA-133	HORVU7Hr1G010230.3	5	0.61	235	0	0	0	0	4	2	CUGUCAGUCUAAGGGGAACAGGCA	|.|o..o|.|||||||||||||||	GCCGUAUAUAUUCCCCUUGUCCGU	4229	HORVU7Hr1G010230
Fg-sRNA-133	HORVU4Hr1G022920.1	5.5	0.65	314	0	0	0	0	5	1	CUGUCAGUCUAAGGGGAACAGGCA	.||..||o||.||||||||||||.	UACCCUCGGAAUCCCCUUGUCCGA	4229	HORVU4Hr1G022920
Fg-sRNA-134	HORVU1Hr1G059500.1	4.5	0.69	755	0	1	0	0	2	1	ACGAAGGCCGUCAGAAUCGCCAU	||||||o.||.||||.|||||||	UGCUUCUUGCCGUCUGAGCGGUA	4220	HORVU1Hr1G059500
Fg-sRNA-134	HORVU5Hr1G075510.1	6	0.64	1407	0	1	0	2	2	0	ACGAAGGC--CGUCAGAAUCGCCAU	|.||||||..|||||||||||.||.	UCCUUCCGAUGCAGUCUUAGCUGUU	4220	HORVU5Hr1G075510
Fg-sRNA-135	HORVU7Hr1G088210.16	4	0.79	59	0	1	1	0	1	0	CUCUUGUAGUCCUAGCCAGCUAC	.|||||||||||||||||o||.|	UAGAACAUCAGGAUCGGUUGACG	4166	HORVU7Hr1G088210
Fg-sRNA-135	HORVU3Hr1G036020.13	4	0.67	1763	0	0	1	0	3	0	CUCUUGUAGUCCUAGCCAGCUAC	.||.|||||.||||||||o||||	UAGUACAUCUGGAUCGGUUGAUG	4166	HORVU3Hr1G036020
Fg-sRNA-135	HORVU1Hr1G063470.7	6	0.59	174	0	1	0	0	3	2	CUCUUGUAGUCCUAGCCAGCUAC	.o.o|.|||||||||.|||||||	CGCGAAAUCAGGAUCCGUCGAUG	4166	HORVU1Hr1G063470
Fg-sRNA-135	HORVU3Hr1G029880.6	6	0.65	701	0	1	0	1	3	0	CUCUUGUA-GUCCUAGCCAGCUAC	..||||||.|||||||||.||||.	AUGAACAUACAGGAUCGGGCGAUU	4166	HORVU3Hr1G029880
Fg-sRNA-135	HORVU7Hr1G052030.2	6	0.62	857	0	1	1	0	3	0	CUCUUGUAGUCCUAGCCAGCUAC	.||||..|||||||o||.|||||	CAGAAGCUCAGGAUUGGACGAUG	4166	HORVU7Hr1G052030
Fg-sRNA-135	HORVU5Hr1G035800.15	6	0.61	872	0	1	1	0	3	0	CUCUUGUAGUCCUAGCCAGCUAC	.||||.|||.||||||||o|.||	CAGAAGAUCUGGAUCGGUUGUUG	4166	HORVU5Hr1G035800
Fg-sRNA-135	HORVU3Hr1G023910.15	6	0.68	775	0	1	1	0	3	0	CUCUUGUAGUCCUAGCCAGCUAC	||||||.|||.|o|||||||.|.	GAGAACCUCAAGGUCGGUCGCUC	4166	HORVU3Hr1G023910
Fg-sRNA-136	HORVU7Hr1G053660.1	0	1	182	0	0	0	0	0	0	UACUAUCCUUCUCGGCUGUAGC	||||||||||||||||||||||	AUGAUAGGAAGAGCCGACAUCG	4122	HORVU7Hr1G053660
Fg-sRNA-136	HORVU7Hr1G107130.1	0	1	1	0	0	0	0	0	0	UACUAUCCUUCUCGGCUGUAGC	||||||||||||||||||||||	AUGAUAGGAAGAGCCGACAUCG	4122	HORVU7Hr1G107130
Fg-sRNA-136	HORVU5Hr1G015390.6	0	1	174	0	0	0	0	0	0	UACUAUCCUUCUCGGCUGUAGC	||||||||||||||||||||||	AUGAUAGGAAGAGCCGACAUCG	4122	HORVU5Hr1G015390
Fg-sRNA-136	HORVU2Hr1G039180.1	0	1	262	0	0	0	0	0	0	UACUAUCCUUCUCGGCUGUAGC	||||||||||||||||||||||	AUGAUAGGAAGAGCCGACAUCG	4122	HORVU2Hr1G039180
Fg-sRNA-136	HORVU7Hr1G053550.3	0	1	113	0	0	0	0	0	0	UACUAUCCUUCUCGGCUGUAGC	||||||||||||||||||||||	AUGAUAGGAAGAGCCGACAUCG	4122	HORVU7Hr1G053550
Fg-sRNA-136	HORVU5Hr1G016060.6	0	1	200	0	0	0	0	0	0	UACUAUCCUUCUCGGCUGUAGC	||||||||||||||||||||||	AUGAUAGGAAGAGCCGACAUCG	4122	HORVU5Hr1G016060
Fg-sRNA-136	HORVU5Hr1G024420.1	0	1	416	0	0	0	0	0	0	UACUAUCCUUCUCGGCUGUAGC	||||||||||||||||||||||	AUGAUAGGAAGAGCCGACAUCG	4122	HORVU5Hr1G024420
Fg-sRNA-136	HORVU0Hr1G035470.1	0	1	263	0	0	0	0	0	0	UACUAUCCUUCUCGGCUGUAGC	||||||||||||||||||||||	AUGAUAGGAAGAGCCGACAUCG	4122	HORVU0Hr1G035470
Fg-sRNA-136	HORVU2Hr1G039360.2	0	1	240	0	0	0	0	0	0	UACUAUCCUUCUCGGCUGUAGC	||||||||||||||||||||||	AUGAUAGGAAGAGCCGACAUCG	4122	HORVU2Hr1G039360
Fg-sRNA-136	HORVU0Hr1G023910.1	0	1	147	0	0	0	0	0	0	UACUAUCCUUCUCGGCUGUAGC	||||||||||||||||||||||	AUGAUAGGAAGAGCCGACAUCG	4122	HORVU0Hr1G023910
Fg-sRNA-136	HORVU5Hr1G083980.1	0	1	498	0	0	0	0	0	0	UACUAUCCUUCUCGGCUGUAGC	||||||||||||||||||||||	AUGAUAGGAAGAGCCGACAUCG	4122	HORVU5Hr1G083980
Fg-sRNA-136	HORVU2Hr1G053620.1	0	1	493	0	0	0	0	0	0	UACUAUCCUUCUCGGCUGUAGC	||||||||||||||||||||||	AUGAUAGGAAGAGCCGACAUCG	4122	HORVU2Hr1G053620
Fg-sRNA-136	HORVU2Hr1G039150.1	0	1	400	0	0	0	0	0	0	UACUAUCCUUCUCGGCUGUAGC	||||||||||||||||||||||	AUGAUAGGAAGAGCCGACAUCG	4122	HORVU2Hr1G039150
Fg-sRNA-136	HORVU1Hr1G026920.1	0	1	386	0	0	0	0	0	0	UACUAUCCUUCUCGGCUGUAGC	||||||||||||||||||||||	AUGAUAGGAAGAGCCGACAUCG	4122	HORVU1Hr1G026920
Fg-sRNA-136	HORVU2Hr1G072920.1	0	1	495	0	0	0	0	0	0	UACUAUCCUUCUCGGCUGUAGC	||||||||||||||||||||||	AUGAUAGGAAGAGCCGACAUCG	4122	HORVU2Hr1G072920
Fg-sRNA-136	HORVU5Hr1G049860.1	0	1	406	0	0	0	0	0	0	UACUAUCCUUCUCGGCUGUAGC	||||||||||||||||||||||	AUGAUAGGAAGAGCCGACAUCG	4122	HORVU5Hr1G049860
Fg-sRNA-136	HORVU4Hr1G025510.1	0	1	929	0	0	0	0	0	0	UACUAUCCUUCUCGGCUGUAGC	||||||||||||||||||||||	AUGAUAGGAAGAGCCGACAUCG	4122	HORVU4Hr1G025510
Fg-sRNA-136	HORVU4Hr1G025590.1	0	1	494	0	0	0	0	0	0	UACUAUCCUUCUCGGCUGUAGC	||||||||||||||||||||||	AUGAUAGGAAGAGCCGACAUCG	4122	HORVU4Hr1G025590
Fg-sRNA-136	HORVU5Hr1G012990.1	0	1	411	0	0	0	0	0	0	UACUAUCCUUCUCGGCUGUAGC	||||||||||||||||||||||	AUGAUAGGAAGAGCCGACAUCG	4122	HORVU5Hr1G012990
Fg-sRNA-136	HORVU1Hr1G027300.1	2	0.88	26	0	1	0	0	0	0	UACUAUCCUUCUCGGCUGUAGC	|||||||||||||||.||||||	AUGAUAGGAAGAGCCAACAUCG	4122	HORVU1Hr1G027300
Fg-sRNA-136	HORVU1Hr1G027360.1	2	0.87	266	0	1	0	0	0	0	UACUAUCCUUCUCGGCUGUAGC	||||||||||.|||||||||||	AUGAUAGGAAAAGCCGACAUCG	4122	HORVU1Hr1G027360
Fg-sRNA-136	HORVU4Hr1G025470.4	1	0.99	498	0	0	1	0	0	0	UACUAUCCUUCUCGGCUGUAGC	||||||||||||||||o|||||	AUGAUAGGAAGAGCCGGCAUCG	4122	HORVU4Hr1G025470
Fg-sRNA-136	HORVU1Hr1G027220.1	3	0.84	222	0	1	1	0	0	0	UACUAUCCUUCUCGGCUGUAGC	||||||||||||||o.||||||	AUGAUAGGAAGAGCUCACAUCG	4122	HORVU1Hr1G027220
Fg-sRNA-136	HORVU1Hr1G026870.1	3	0.84	244	0	1	1	0	0	0	UACUAUCCUUCUCGGCUGUAGC	||||||||||||||o.||||||	AUGAUAGGAAGAGCUCACAUCG	4122	HORVU1Hr1G026870
Fg-sRNA-136	HORVU6Hr1G075100.2	5.5	0.62	938	0	1	0	0	3	1	UACUAUCCUUCUCGGCUGUAGC	o.|||||.|||||||.|||||.	GAGAUAGAAAGAGCCCACAUCC	4122	HORVU6Hr1G075100
Fg-sRNA-136	HORVU5Hr1G068860.1	4.5	0.81	247	0	0	0	0	4	1	UACUAUCCUUCUCGGCUGUAGC	|.|..o.|||||||||||||||	AGGUGGCGAAGAGCCGACAUCG	4122	HORVU5Hr1G068860
Fg-sRNA-136	HORVU0Hr1G025120.2	4.5	0.81	34	0	0	0	0	4	1	UACUAUCCUUCUCGGCUGUAGC	|.|..o.|||||||||||||||	AGGUGGCGAAGAGCCGACAUCG	4122	HORVU0Hr1G025120
Fg-sRNA-136	HORVU5Hr1G064800.1	4.5	0.81	86	0	0	0	0	4	1	UACUAUCCUUCUCGGCUGUAGC	|.|..o.|||||||||||||||	AGGUGGCGAAGAGCCGACAUCG	4122	HORVU5Hr1G064800
Fg-sRNA-136	HORVU4Hr1G027720.1	4.5	0.81	303	0	0	0	0	4	1	UACUAUCCUUCUCGGCUGUAGC	|.|..o.|||||||||||||||	AGGUGGCGAAGAGCCGACAUCG	4122	HORVU4Hr1G027720
Fg-sRNA-136	HORVU2Hr1G062280.1	4.5	0.81	676	0	0	0	0	4	1	UACUAUCCUUCUCGGCUGUAGC	|.|..o.|||||||||||||||	AGGUGGCGAAGAGCCGACAUCG	4122	HORVU2Hr1G062280
Fg-sRNA-136	HORVU5Hr1G049980.2	6	0.64	268	0	2	0	0	2	0	UACUAUCCUUCUCGGCUGUAGC	|.||.|||||||||||.|.|||	AGGAGAGGAAGAGCCGCCUUCG	4122	HORVU5Hr1G049980
Fg-sRNA-136	HORVU6Hr1G085430.16	6	0.59	1213	0	2	1	0	1	0	UACUAUCCUUCUCGGCUGUAGC	|||||||.|||||.o|||||.|	AUGAUAGCAAGAGAUGACAUAG	4122	HORVU6Hr1G085430
Fg-sRNA-136	HORVU5Hr1G069950.1	6	0.75	1037	0	2	0	0	1	2	UACUAUCCUUCUCGGCUGUAGC	o.|o||||||..||||||||||	GCGGUAGGAAAUGCCGACAUCG	4122	HORVU5Hr1G069950
Fg-sRNA-136	HORVU5Hr1G046240.2	6	0.62	2026	0	1	0	0	4	0	UACUAUCCUUCUCGGCUGUAGC	.|.|.|||||||||||.||||.	UUAACAGGAAGAGCCGCCAUCA	4122	HORVU5Hr1G046240
Fg-sRNA-136	HORVU3Hr1G051610.4	6	0.59	1434	0	1	0	0	4	0	UACUAUCCUUCUCGGCUGUAGC	|...||.||||||||||||.||	AGCCUACGAAGAGCCGACAACG	4122	HORVU3Hr1G051610
Fg-sRNA-137	HORVU6Hr1G024210.1	1	0.99	246	0	0	1	0	0	0	UCGAGUGCAAGGGAUAAUCAC	|||||||||||||||||o|||	AGCUCACGUUCCCUAUUGGUG	4045	HORVU6Hr1G024210
Fg-sRNA-137	HORVU2Hr1G039180.1	1	0.99	204	0	0	1	0	0	0	UCGAGUGCAAGGGAUAAUCAC	|||||||||||||||||o|||	AGCUCACGUUCCCUAUUGGUG	4045	HORVU2Hr1G039180
Fg-sRNA-137	HORVU7Hr1G053550.3	1	0.99	55	0	0	1	0	0	0	UCGAGUGCAAGGGAUAAUCAC	|||||||||||||||||o|||	AGCUCACGUUCCCUAUUGGUG	4045	HORVU7Hr1G053550
Fg-sRNA-137	HORVU4Hr1G025420.1	1	0.99	432	0	0	1	0	0	0	UCGAGUGCAAGGGAUAAUCAC	|||||||||||||||||o|||	AGCUCACGUUCCCUAUUGGUG	4045	HORVU4Hr1G025420
Fg-sRNA-137	HORVU5Hr1G016060.6	1	0.99	143	0	0	1	0	0	0	UCGAGUGCAAGGGAUAAUCAC	|||||||||||||||||o|||	AGCUCACGUUCCCUAUUGGUG	4045	HORVU5Hr1G016060
Fg-sRNA-137	HORVU0Hr1G024120.1	1	0.99	440	0	0	1	0	0	0	UCGAGUGCAAGGGAUAAUCAC	|||||||||||||||||o|||	AGCUCACGUUCCCUAUUGGUG	4045	HORVU0Hr1G024120
Fg-sRNA-137	HORVU1Hr1G050020.1	1	0.99	436	0	0	1	0	0	0	UCGAGUGCAAGGGAUAAUCAC	|||||||||||||||||o|||	AGCUCACGUUCCCUAUUGGUG	4045	HORVU1Hr1G050020
Fg-sRNA-137	HORVU5Hr1G024420.1	1	0.99	358	0	0	1	0	0	0	UCGAGUGCAAGGGAUAAUCAC	|||||||||||||||||o|||	AGCUCACGUUCCCUAUUGGUG	4045	HORVU5Hr1G024420
Fg-sRNA-137	HORVU5Hr1G015390.3	1	0.99	433	0	0	1	0	0	0	UCGAGUGCAAGGGAUAAUCAC	|||||||||||||||||o|||	AGCUCACGUUCCCUAUUGGUG	4045	HORVU5Hr1G015390
Fg-sRNA-137	HORVU0Hr1G035470.1	1	0.99	205	0	0	1	0	0	0	UCGAGUGCAAGGGAUAAUCAC	|||||||||||||||||o|||	AGCUCACGUUCCCUAUUGGUG	4045	HORVU0Hr1G035470
Fg-sRNA-137	HORVU2Hr1G039360.2	1	0.99	182	0	0	1	0	0	0	UCGAGUGCAAGGGAUAAUCAC	|||||||||||||||||o|||	AGCUCACGUUCCCUAUUGGUG	4045	HORVU2Hr1G039360
Fg-sRNA-137	HORVU0Hr1G023910.1	1	0.99	89	0	0	1	0	0	0	UCGAGUGCAAGGGAUAAUCAC	|||||||||||||||||o|||	AGCUCACGUUCCCUAUUGGUG	4045	HORVU0Hr1G023910
Fg-sRNA-137	HORVU5Hr1G083980.1	1	0.99	440	0	0	1	0	0	0	UCGAGUGCAAGGGAUAAUCAC	|||||||||||||||||o|||	AGCUCACGUUCCCUAUUGGUG	4045	HORVU5Hr1G083980
Fg-sRNA-137	HORVU2Hr1G053620.1	1	0.99	435	0	0	1	0	0	0	UCGAGUGCAAGGGAUAAUCAC	|||||||||||||||||o|||	AGCUCACGUUCCCUAUUGGUG	4045	HORVU2Hr1G053620
Fg-sRNA-137	HORVU2Hr1G039150.1	1	0.99	362	0	0	1	0	0	0	UCGAGUGCAAGGGAUAAUCAC	|||||||||||||||||o|||	AGCUCACGUUCCCUAUUGGUG	4045	HORVU2Hr1G039150
Fg-sRNA-137	HORVU2Hr1G072920.1	1	0.99	437	0	0	1	0	0	0	UCGAGUGCAAGGGAUAAUCAC	|||||||||||||||||o|||	AGCUCACGUUCCCUAUUGGUG	4045	HORVU2Hr1G072920
Fg-sRNA-137	HORVU5Hr1G049860.1	1	0.99	348	0	0	1	0	0	0	UCGAGUGCAAGGGAUAAUCAC	|||||||||||||||||o|||	AGCUCACGUUCCCUAUUGGUG	4045	HORVU5Hr1G049860
Fg-sRNA-137	HORVU5Hr1G012990.1	1	0.99	353	0	0	1	0	0	0	UCGAGUGCAAGGGAUAAUCAC	|||||||||||||||||o|||	AGCUCACGUUCCCUAUUGGUG	4045	HORVU5Hr1G012990
Fg-sRNA-137	HORVU4Hr1G025590.1	2	0.9	436	0	0	1	0	1	0	UCGAGUGCAAGGGAUAAUCAC	.||||||||||||||||o|||	UGCUCACGUUCCCUAUUGGUG	4045	HORVU4Hr1G025590
Fg-sRNA-137	HORVU1Hr1G027220.1	3	0.86	164	0	1	1	0	0	0	UCGAGUGCAAGGGAUAAUCAC	|||||||||||||||||o.||	AGCUCACGUUCCCUAUUGUUG	4045	HORVU1Hr1G027220
Fg-sRNA-137	HORVU1Hr1G026870.1	3	0.86	186	0	1	1	0	0	0	UCGAGUGCAAGGGAUAAUCAC	|||||||||||||||||o.||	AGCUCACGUUCCCUAUUGUUG	4045	HORVU1Hr1G026870
Fg-sRNA-137	HORVU1Hr1G026920.1	2	0.9	328	0	0	1	0	1	0	UCGAGUGCAAGGGAUAAUCAC	||||||||.||||||||o|||	AGCUCACGGUCCCUAUUGGUG	4045	HORVU1Hr1G026920
Fg-sRNA-137	HORVU4Hr1G025510.1	3	0.9	759	0	1	1	0	0	0	UCGAGUGCAAGGGAUAAUCAC	|||||||||||.|||||o|||	AGCUCACGUUCGCUAUUGGUG	4045	HORVU4Hr1G025510
Fg-sRNA-137	HORVU4Hr1G025470.4	3	0.9	440	0	1	1	0	0	0	UCGAGUGCAAGGGAUAAUCAC	|||||||||||.|||||o|||	AGCUCACGUUCGCUAUUGGUG	4045	HORVU4Hr1G025470
Fg-sRNA-137	HORVU1Hr1G027360.1	3	0.73	208	0	0	1	0	2	0	UCGAGUGCAAGGGAUAAUCAC	|.|||||.|||||||||o|||	AACUCACAUUCCCUAUUGGUG	4045	HORVU1Hr1G027360
Fg-sRNA-137	HORVU1Hr1G026940.1	3	0.84	421	1	0	1	0	0	0	UCGAGUGCAAGGGAUAAUCAC	||||||||||.||||||o|||	AGCUCACGUU-CCUAUUGGUG	4045	HORVU1Hr1G026940
Fg-sRNA-137	HORVU7Hr1G069840.10	6	0.63	746	0	2	0	0	2	0	UCGAGUGCAAGGGAUAAUCAC	|||||||.|||..|||||||.	AGCUCACUUUCAGUAUUAGUU	4045	HORVU7Hr1G069840
Fg-sRNA-137	HORVU1Hr1G044810.2	5	0.6	589	0	1	1	0	2	0	UCGAGUGCAAGGGAUAAUCAC	.||.|||||||.o||||||||	UGCCCACGUUCAUUAUUAGUG	4045	HORVU1Hr1G044810
Fg-sRNA-137	HORVU3Hr1G088980.2	5	0.66	4489	0	1	0	0	3	0	UCGAGUGCAAGGGAUAAUCAC	|||||.|.||||||.|||||.	AGCUCUCCUUCCCUCUUAGUA	4045	HORVU3Hr1G088980
Fg-sRNA-137	HORVU7Hr1G080770.7	3	0.74	1611	0	0	0	1	2	0	UCGAGUGCAAGGGAUAAUCAC	||.||||.||||||||||||.	AGGUCAC-UUCCCUAUUAGUA	4045	HORVU7Hr1G080770
Fg-sRNA-137	HORVU7Hr1G053660.1	3.5	0.75	124	0	0	2	0	1	1	UCGAGUGCAAGGGAUAAUCAC	|.||||o|||||o||||o|||	AUCUCAUGUUCCUUAUUGGUG	4045	HORVU7Hr1G053660
Fg-sRNA-137	HORVU7Hr1G121270.32	5.5	0.73	360	0	2	1	0	0	1	UCGAGUGCAAGGGAUAAUCAC	|||||o|||.|o|||||.|||	AGCUCGCGUCCUCUAUUUGUG	4045	HORVU7Hr1G121270
Fg-sRNA-138	HORVU5Hr1G015600.4	6	0.74	919	0	2	1	0	1	0	CGAAAGCGUCAUCAAUCAGAAGUU	|||||||||||.|||.|||||o.|	GCUUUCGCAGUUGUUCGUCUUUCA	4026	HORVU5Hr1G015600
Fg-sRNA-138	HORVU0Hr1G003660.1	6	0.74	1008	0	2	1	0	1	0	CGAAAGCGUCAUCAAUCAGAAGUU	|||||||||||.|||.|||||o.|	GCUUUCGCAGUUGUUCGUCUUUCA	4026	HORVU0Hr1G003660
Fg-sRNA-138	HORVU2Hr1G072960.1	6	0.74	1088	0	2	1	0	1	0	CGAAAGCGUCAUCAAUCAGAAGUU	|||||||||||.|||.|||||o.|	GCUUUCGCAGUUGUUCGUCUUUCA	4026	HORVU2Hr1G072960
Fg-sRNA-138	HORVU6Hr1G000500.3	5	0.69	446	0	0	2	0	2	2	CGAAAGCGUCAUCAAUCAGAAGUU	||.|||.o|||||||||||||ooo	GCAUUCUUAGUAGUUAGUCUUUGG	4026	HORVU6Hr1G000500
Fg-sRNA-138	HORVU2Hr1G106140.2	5.5	0.68	399	0	1	0	2	1	1	CGAAAGCG--UCAUCAAUCAGAAGUU	|||||o||..|||.|||||||||.||	GCUUUUGCAUAGUUGUUAGUCUUGAA	4026	HORVU2Hr1G106140
Fg-sRNA-139	HORVU5Hr1G085070.25	6	0.65	2118	0	1	2	0	2	0	UAGCCGAACUCGGCUAUCAGGGA	|||||||..||||.|||||o|o|	AUCGGCUACAGCCAAUAGUUCUU	4024	HORVU5Hr1G085070
Fg-sRNA-140	HORVU2Hr1G078260.5	5	0.71	87	0	2	0	0	1	0	CCCGGUCAGGCCUGCGGAGUGA	|.||||||||||.||||.||||	GUGCCAGUCCGGCCGCCACACU	4019	HORVU2Hr1G078260
Fg-sRNA-140	HORVU3Hr1G007540.11	5.5	0.71	1374	0	2	0	0	1	1	CCCGGUCAGGCCUGCGGAGUGA	.||||o||||||.|||.|||||	UGGCCGGUCCGGUCGCAUCACU	4019	HORVU3Hr1G007540
Fg-sRNA-140	HORVU3Hr1G007680.7	5.5	0.71	28	0	2	0	0	1	1	CCCGGUCAGGCCUGCGGAGUGA	.||||o||||||.|||.|||||	UGGCCGGUCCGGUCGCAUCACU	4019	HORVU3Hr1G007680
Fg-sRNA-140	HORVU3Hr1G069070.2	5	0.75	569	0	0	2	0	3	0	CCCGGUCAGGCCUGCGGAGUGA	.||||.||||||o|||o||||.	CGGCCCGUCCGGGCGCUUCACC	4019	HORVU3Hr1G069070
Fg-sRNA-140	HORVU6Hr1G035210.1	5.5	0.81	1768	0	1	1	0	2	1	CCCGGUCAGGCCUGCGGAGUGA	.||||o||||||.||||||o|.	CGGCCGGUCCGGUCGCCUCGCA	4019	HORVU6Hr1G035210
Fg-sRNA-141	HORVU1Hr1G004560.1	3	0.84	481	0	0	2	0	1	0	UCGCCCAUAAGGAUGGACUAGGC	||||||||.|||||||||||oo|	AGCGGGUACUCCUACCUGAUUUG	4016	HORVU1Hr1G004560
Fg-sRNA-141	HORVU3Hr1G029160.1	6	0.67	473	0	1	0	0	4	0	UCGCCCAUAAGGAUGGACUAGGC	||||.||..|||.|||||||||.	AGCGCGUCCUCCAACCUGAUCCA	4016	HORVU3Hr1G029160
Fg-sRNA-142	HORVU7Hr1G053660.1	3	0.77	179	0	0	0	0	3	0	CCAUACUAUCCUUCUCGGCUGUA	...||||||||||||||||||||	ACAAUGAUAGGAAGAGCCGACAU	3940	HORVU7Hr1G053660
Fg-sRNA-142	HORVU5Hr1G015390.6	3	0.77	171	0	0	0	0	3	0	CCAUACUAUCCUUCUCGGCUGUA	...||||||||||||||||||||	ACAAUGAUAGGAAGAGCCGACAU	3940	HORVU5Hr1G015390
Fg-sRNA-142	HORVU2Hr1G039180.1	3	0.77	259	0	0	0	0	3	0	CCAUACUAUCCUUCUCGGCUGUA	...||||||||||||||||||||	ACAAUGAUAGGAAGAGCCGACAU	3940	HORVU2Hr1G039180
Fg-sRNA-142	HORVU7Hr1G053550.3	3	0.77	110	0	0	0	0	3	0	CCAUACUAUCCUUCUCGGCUGUA	...||||||||||||||||||||	ACAAUGAUAGGAAGAGCCGACAU	3940	HORVU7Hr1G053550
Fg-sRNA-142	HORVU5Hr1G016060.6	3	0.77	197	0	0	0	0	3	0	CCAUACUAUCCUUCUCGGCUGUA	...||||||||||||||||||||	ACAAUGAUAGGAAGAGCCGACAU	3940	HORVU5Hr1G016060
Fg-sRNA-142	HORVU5Hr1G024420.1	3	0.77	413	0	0	0	0	3	0	CCAUACUAUCCUUCUCGGCUGUA	...||||||||||||||||||||	ACAAUGAUAGGAAGAGCCGACAU	3940	HORVU5Hr1G024420
Fg-sRNA-142	HORVU0Hr1G035470.1	3	0.77	260	0	0	0	0	3	0	CCAUACUAUCCUUCUCGGCUGUA	...||||||||||||||||||||	ACAAUGAUAGGAAGAGCCGACAU	3940	HORVU0Hr1G035470
Fg-sRNA-142	HORVU2Hr1G039360.2	3	0.77	237	0	0	0	0	3	0	CCAUACUAUCCUUCUCGGCUGUA	...||||||||||||||||||||	ACAAUGAUAGGAAGAGCCGACAU	3940	HORVU2Hr1G039360
Fg-sRNA-142	HORVU0Hr1G023910.1	3	0.77	144	0	0	0	0	3	0	CCAUACUAUCCUUCUCGGCUGUA	...||||||||||||||||||||	ACAAUGAUAGGAAGAGCCGACAU	3940	HORVU0Hr1G023910
Fg-sRNA-142	HORVU5Hr1G083980.1	3	0.77	495	0	0	0	0	3	0	CCAUACUAUCCUUCUCGGCUGUA	...||||||||||||||||||||	ACAAUGAUAGGAAGAGCCGACAU	3940	HORVU5Hr1G083980
Fg-sRNA-142	HORVU2Hr1G053620.1	3	0.77	490	0	0	0	0	3	0	CCAUACUAUCCUUCUCGGCUGUA	...||||||||||||||||||||	ACAAUGAUAGGAAGAGCCGACAU	3940	HORVU2Hr1G053620
Fg-sRNA-142	HORVU2Hr1G039150.1	3	0.77	397	0	0	0	0	3	0	CCAUACUAUCCUUCUCGGCUGUA	...||||||||||||||||||||	CAAAUGAUAGGAAGAGCCGACAU	3940	HORVU2Hr1G039150
Fg-sRNA-142	HORVU1Hr1G026920.1	3	0.77	383	0	0	0	0	3	0	CCAUACUAUCCUUCUCGGCUGUA	...||||||||||||||||||||	ACAAUGAUAGGAAGAGCCGACAU	3940	HORVU1Hr1G026920
Fg-sRNA-142	HORVU2Hr1G072920.1	3	0.77	492	0	0	0	0	3	0	CCAUACUAUCCUUCUCGGCUGUA	...||||||||||||||||||||	ACAAUGAUAGGAAGAGCCGACAU	3940	HORVU2Hr1G072920
Fg-sRNA-142	HORVU5Hr1G049860.1	3	0.77	403	0	0	0	0	3	0	CCAUACUAUCCUUCUCGGCUGUA	...||||||||||||||||||||	ACAAUGAUAGGAAGAGCCGACAU	3940	HORVU5Hr1G049860
Fg-sRNA-142	HORVU4Hr1G025510.1	3	0.77	926	0	0	0	0	3	0	CCAUACUAUCCUUCUCGGCUGUA	...||||||||||||||||||||	ACAAUGAUAGGAAGAGCCGACAU	3940	HORVU4Hr1G025510
Fg-sRNA-142	HORVU4Hr1G025590.1	3	0.77	491	0	0	0	0	3	0	CCAUACUAUCCUUCUCGGCUGUA	...||||||||||||||||||||	ACAAUGAUAGGAAGAGCCGACAU	3940	HORVU4Hr1G025590
Fg-sRNA-142	HORVU5Hr1G012990.1	3	0.77	408	0	0	0	0	3	0	CCAUACUAUCCUUCUCGGCUGUA	...||||||||||||||||||||	ACAAUGAUAGGAAGAGCCGACAU	3940	HORVU5Hr1G012990
Fg-sRNA-142	HORVU1Hr1G027300.1	5	0.65	23	0	1	0	0	3	0	CCAUACUAUCCUUCUCGGCUGUA	...|||||||||||||||.||||	ACAAUGAUAGGAAGAGCCAACAU	3940	HORVU1Hr1G027300
Fg-sRNA-142	HORVU1Hr1G027360.1	5	0.65	263	0	1	0	0	3	0	CCAUACUAUCCUUCUCGGCUGUA	...||||||||||.|||||||||	ACAAUGAUAGGAAAAGCCGACAU	3940	HORVU1Hr1G027360
Fg-sRNA-142	HORVU4Hr1G025470.4	4	0.76	495	0	0	1	0	3	0	CCAUACUAUCCUUCUCGGCUGUA	...||||||||||||||||o|||	ACAAUGAUAGGAAGAGCCGGCAU	3940	HORVU4Hr1G025470
Fg-sRNA-142	HORVU1Hr1G027220.1	6	0.62	219	0	1	1	0	3	0	CCAUACUAUCCUUCUCGGCUGUA	...||||||||||||||o.||||	ACAAUGAUAGGAAGAGCUCACAU	3940	HORVU1Hr1G027220
Fg-sRNA-142	HORVU1Hr1G026870.1	6	0.62	241	0	1	1	0	3	0	CCAUACUAUCCUUCUCGGCUGUA	...||||||||||||||o.||||	ACAAUGAUAGGAAGAGCUCACAU	3940	HORVU1Hr1G026870
Fg-sRNA-142	HORVU5Hr1G094780.64	4.5	0.83	595	0	0	2	0	2	1	CCAUACUAUCCUUCUCGGCUGUA	||.|||o|||||||o||o||||.	GGAAUGGUAGGAAGGGCUGACAC	3940	HORVU5Hr1G094780
Fg-sRNA-143	HORVU7Hr1G120720.1	5	0.57	27	0	0	0	0	4	2	CGAGUGCAAGUUAAUUCGUUGU	|..o.o.|||||||||||||||	GAAUUUCUUCAAUUAAGCAACA	3918	HORVU7Hr1G120720
Fg-sRNA-143	HORVU1Hr1G082210.1	5	0.7	471	0	2	0	0	0	2	CGAGUGCAAGUUAAUUCGUUGU	||||oo||||||||.||||.||	GCUCGUGUUCAAUUCAGCAUCA	3918	HORVU1Hr1G082210
Fg-sRNA-143	HORVU2Hr1G124080.1	5	0.7	472	0	2	0	0	0	2	CGAGUGCAAGUUAAUUCGUUGU	||||oo||||||||.||||.||	GCUCGUGUUCAAUUCAGCAUCA	3918	HORVU2Hr1G124080
Fg-sRNA-143	HORVU7Hr1G008290.1	5	0.7	472	0	2	0	0	0	2	CGAGUGCAAGUUAAUUCGUUGU	||||oo||||||||.||||.||	GCUCGUGUUCAAUUCAGCAUCA	3918	HORVU7Hr1G008290
Fg-sRNA-143	HORVU7Hr1G008270.1	5	0.7	472	0	2	0	0	0	2	CGAGUGCAAGUUAAUUCGUUGU	||||oo||||||||.||||.||	GCUCGUGUUCAAUUCAGCAUCA	3918	HORVU7Hr1G008270
Fg-sRNA-143	HORVU4Hr1G052030.2	5	0.7	562	0	2	0	0	0	2	CGAGUGCAAGUUAAUUCGUUGU	||||oo||||||||.||||.||	GCUCGUGUUCAAUUCAGCAUCA	3918	HORVU4Hr1G052030
Fg-sRNA-144	HORVU5Hr1G012990.1	3.5	0.75	2312	0	1	0	0	1	1	UGCAGUCUUGGCGACGCUCGGA	|||||||.|o||||.|||||||	ACGUCAGUAUCGCUUCGAGCCU	3916	HORVU5Hr1G012990
Fg-sRNA-144	HORVU4Hr1G025590.1	3.5	0.75	2504	0	1	0	0	1	1	UGCAGUCUUGGCGACGCUCGGA	|||||||.|o||||.|||||||	ACGUCAGUAUCGCUUCGAGCCU	3916	HORVU4Hr1G025590
Fg-sRNA-144	HORVU0Hr1G023910.4	3.5	0.75	2488	0	1	0	0	1	1	UGCAGUCUUGGCGACGCUCGGA	|||||||.|o||||.|||||||	ACGUCAGUAUCGCUUCGAGCCU	3916	HORVU0Hr1G023910
Fg-sRNA-144	HORVU3Hr1G087690.2	3.5	0.84	943	0	1	0	0	1	1	UGCAGUCUUGGCGACGCUCGGA	|||||||.o||||.||||||||	ACGUCAGCGCCGCGGCGAGCCU	3916	HORVU3Hr1G087690
Fg-sRNA-144	HORVU4Hr1G025470.1	3.5	0.75	1598	0	1	0	0	1	1	UGCAGUCUUGGCGACGCUCGGA	|||||||.|o||||.|||||||	ACGUCAGUAUCGCUUCGAGCCU	3916	HORVU4Hr1G025470
Fg-sRNA-144	HORVU5Hr1G015380.1	3.5	0.75	494	0	1	0	0	1	1	UGCAGUCUUGGCGACGCUCGGA	|||||||.|o||||.|||||||	ACGUCAGUAUCGCUUCGAGCCU	3916	HORVU5Hr1G015380
Fg-sRNA-144	HORVU7Hr1G053570.3	3.5	0.75	375	0	1	0	0	1	1	UGCAGUCUUGGCGACGCUCGGA	|||||||.|o||||.|||||||	ACGUCAGUAUCGCUUCGAGCCU	3916	HORVU7Hr1G053570
Fg-sRNA-144	HORVU0Hr1G033370.1	3.5	0.75	398	0	1	0	0	1	1	UGCAGUCUUGGCGACGCUCGGA	|||||||.|o||||.|||||||	ACGUCAGUAUCGCUUCGAGCCU	3916	HORVU0Hr1G033370
Fg-sRNA-144	HORVU2Hr1G123580.1	3.5	0.75	287	0	1	0	0	1	1	UGCAGUCUUGGCGACGCUCGGA	|||||||.|o||||.|||||||	ACGUCAGUAUCGCUUCGAGCCU	3916	HORVU2Hr1G123580
Fg-sRNA-144	HORVU1Hr1G027340.2	3.5	0.75	127	0	1	0	0	1	1	UGCAGUCUUGGCGACGCUCGGA	|||||||.|o||||.|||||||	ACGUCAGUAUCGCUUCGAGCCU	3916	HORVU1Hr1G027340
Fg-sRNA-144	HORVU6Hr1G024050.1	3.5	0.75	155	0	1	0	0	1	1	UGCAGUCUUGGCGACGCUCGGA	|||||||.|o||||.|||||||	ACGUCAGUAUCGCUUCGAGCCU	3916	HORVU6Hr1G024050
Fg-sRNA-144	HORVU5Hr1G018480.1	5	0.7	1392	0	0	0	0	4	2	UGCAGUCUUGGCGACGCUCGGA	oo...||||.||||||||||||	GUCGGAGAAGCGCUGCGAGCCU	3916	HORVU5Hr1G018480
Fg-sRNA-144	HORVU4Hr1G025510.2	5.5	0.67	3424	0	2	0	0	1	1	UGCAGUCUUGGCGACGCUCGGA	|||||||.|o.|||.|||||||	ACGUCAGUAUAGCUUCGAGCCU	3916	HORVU4Hr1G025510
Fg-sRNA-144	HORVU2Hr1G039320.1	5.5	0.65	519	0	2	0	0	1	1	UGCAGUCUUGGCGACGCUCGGA	|||||||.|o|.||.|||||||	ACGUCAGUAUCACUUCGAGCCU	3916	HORVU2Hr1G039320
Fg-sRNA-144	HORVU0Hr1G024170.1	5.5	0.67	334	0	2	0	0	1	1	UGCAGUCUUGGCGACGCUCGGA	|||||||.|o.|||.|||||||	ACGUCAGUAUAGCUUCGAGCCU	3916	HORVU0Hr1G024170
Fg-sRNA-145	HORVU2Hr1G072960.1	1	0.93	1014	0	0	0	0	1	0	UCUGAUGCUGCCAUAGACUAG	||||||.||||||||||||||	AGACUAGGACGGUAUCUGAUC	3906	HORVU2Hr1G072960
Fg-sRNA-145	HORVU0Hr1G023930.3	1	0.93	1756	0	0	0	0	1	0	UCUGAUGCUGCCAUAGACUAG	||||||.||||||||||||||	AGACUAGGACGGUAUCUGAUC	3906	HORVU0Hr1G023930
Fg-sRNA-145	HORVU0Hr1G003660.1	1	0.93	934	0	0	0	0	1	0	UCUGAUGCUGCCAUAGACUAG	||||||.||||||||||||||	AGACUAGGACGGUAUCUGAUC	3906	HORVU0Hr1G003660
Fg-sRNA-145	HORVU5Hr1G015600.3	1	0.93	912	0	0	0	0	1	0	UCUGAUGCUGCCAUAGACUAG	||||||.||||||||||||||	AGACUAGGACGGUAUCUGAUC	3906	HORVU5Hr1G015600
Fg-sRNA-145	HORVU0Hr1G024030.2	1	0.93	1148	0	0	0	0	1	0	UCUGAUGCUGCCAUAGACUAG	||||||.||||||||||||||	AGACUAGGACGGUAUCUGAUC	3906	HORVU0Hr1G024030
Fg-sRNA-145	HORVU1Hr1G026990.1	1	0.93	818	0	0	0	0	1	0	UCUGAUGCUGCCAUAGACUAG	||||||.||||||||||||||	AGACUAGGACGGUAUCUGAUC	3906	HORVU1Hr1G026990
Fg-sRNA-145	HORVU7Hr1G101230.7	5	0.62	2117	0	1	1	0	2	0	UCUGAUGCUGCCAUAGACUAG	|||.|||.|o|||||||.|||	AGAGUACUAUGGUAUCUUAUC	3906	HORVU7Hr1G101230
Fg-sRNA-146	HORVU5Hr1G015790.1	3	0.9	24	0	1	1	0	0	0	ACGGCUGAAGGGAAUAGAUGUAA	||||||||||||||o.|||||||	UGCCGACUUCCCUUGCCUACAUU	3900	HORVU5Hr1G015790
Fg-sRNA-146	HORVU2Hr1G039360.3	3	0.9	97	0	1	1	0	0	0	ACGGCUGAAGGGAAUAGAUGUAA	||||||||||||||o.|||||||	UGCCGACUUCCCUUGCCUACAUU	3900	HORVU2Hr1G039360
Fg-sRNA-146	HORVU5Hr1G015520.1	3	0.9	97	0	1	1	0	0	0	ACGGCUGAAGGGAAUAGAUGUAA	||||||||||||||o.|||||||	UGCCGACUUCCCUUGCCUACAUU	3900	HORVU5Hr1G015520
Fg-sRNA-146	HORVU0Hr1G033360.1	3	0.9	88	0	1	1	0	0	0	ACGGCUGAAGGGAAUAGAUGUAA	||||||||||||||o.|||||||	UGCCGACUUCCCUUGCCUACAUU	3900	HORVU0Hr1G033360
Fg-sRNA-146	HORVU3Hr1G016770.1	3	0.9	41	0	1	1	0	0	0	ACGGCUGAAGGGAAUAGAUGUAA	||||||||||||||o.|||||||	UGCCGACUUCCCUUGCCUACAUU	3900	HORVU3Hr1G016770
Fg-sRNA-146	HORVU5Hr1G015640.1	3	0.9	63	0	1	1	0	0	0	ACGGCUGAAGGGAAUAGAUGUAA	||||||||||||||o.|||||||	UGCCGACUUCCCUUGCCUACAUU	3900	HORVU5Hr1G015640
Fg-sRNA-146	HORVU6Hr1G024020.1	3	0.9	84	0	1	1	0	0	0	ACGGCUGAAGGGAAUAGAUGUAA	||||||||||||||o.|||||||	UGCCGACUUCCCUUGCCUACAUU	3900	HORVU6Hr1G024020
Fg-sRNA-146	HORVU5Hr1G083990.1	3	0.9	117	0	1	1	0	0	0	ACGGCUGAAGGGAAUAGAUGUAA	||||||||||||||o.|||||||	UGCCGACUUCCCUUGCCUACAUU	3900	HORVU5Hr1G083990
Fg-sRNA-146	HORVU2Hr1G123570.1	3	0.9	716	0	1	1	0	0	0	ACGGCUGAAGGGAAUAGAUGUAA	||||||||||||||o.|||||||	UGCCGACUUCCCUUGCCUACAUU	3900	HORVU2Hr1G123570
Fg-sRNA-146	HORVU4Hr1G025470.3	3	0.9	34	0	1	1	0	0	0	ACGGCUGAAGGGAAUAGAUGUAA	||||||||||||||o.|||||||	UGCCGACUUCCCUUGCCUACAUU	3900	HORVU4Hr1G025470
Fg-sRNA-146	HORVU0Hr1G023910.8	3	0.9	559	0	1	1	0	0	0	ACGGCUGAAGGGAAUAGAUGUAA	||||||||||||||o.|||||||	UGCCGACUUCCCUUGCCUACAUU	3900	HORVU0Hr1G023910
Fg-sRNA-146	HORVU4Hr1G025510.5	3	0.9	2479	0	1	1	0	0	0	ACGGCUGAAGGGAAUAGAUGUAA	||||||||||||||o.|||||||	UGCCGACUUCCCUUGCCUACAUU	3900	HORVU4Hr1G025510
Fg-sRNA-146	HORVU2Hr1G072960.1	3	0.9	2726	0	1	1	0	0	0	ACGGCUGAAGGGAAUAGAUGUAA	||||||||||||||o.|||||||	UGCCGACUUCCCUUGCCUACAUU	3900	HORVU2Hr1G072960
Fg-sRNA-146	HORVU4Hr1G025590.1	3	0.9	1478	0	1	1	0	0	0	ACGGCUGAAGGGAAUAGAUGUAA	||||||||||||||o.|||||||	UGCCGACUUCCCUUGCCUACAUU	3900	HORVU4Hr1G025590
Fg-sRNA-146	HORVU5Hr1G012990.1	3	0.9	1233	0	1	1	0	0	0	ACGGCUGAAGGGAAUAGAUGUAA	||||||||||||||o.|||||||	UGCCGACUUCCCUUGCCUACAUU	3900	HORVU5Hr1G012990
Fg-sRNA-146	HORVU5Hr1G015390.1	4	0.78	446	0	1	1	0	1	0	ACGGCUGAAGGGAAUAGAUGUAA	||||.|||||||||o.|||||||	UGCCAACUUCCCUUGCCUACAUU	3900	HORVU5Hr1G015390
Fg-sRNA-146	HORVU1Hr1G026920.3	4	0.81	1030	0	1	1	0	1	0	ACGGCUGAAGGGAAUAGAUGUAA	|||.||||||||||o.|||||||	UGCGGACUUCCCUUGCCUACAUU	3900	HORVU1Hr1G026920
Fg-sRNA-146	HORVU5Hr1G016060.1	4	0.78	1396	0	1	1	0	1	0	ACGGCUGAAGGGAAUAGAUGUAA	||||.|||||||||o.|||||||	UGCCAACUUCCCUUGCCUACAUU	3900	HORVU5Hr1G016060
Fg-sRNA-146	HORVU6Hr1G076880.1	4	0.77	852	0	1	0	0	1	2	ACGGCUGAAGGGAAUAGAUGUAA	||o|||||.|o||||||||||.|	UGUCGACUACUCUUAUCUACAAU	3900	HORVU6Hr1G076880
Fg-sRNA-146	HORVU7Hr1G040800.1	3.5	0.78	1542	0	0	1	0	2	1	ACGGCUGAAGGGAAUAGAUGUAA	|||o|||.||.|||||||o||||	UGCUGACCUCGCUUAUCUGCAUU	3900	HORVU7Hr1G040800
Fg-sRNA-146	HORVU7Hr1G053550.2	6	0.68	1231	0	2	1	0	1	0	ACGGCUGAAGGGAAUAGAUGUAA	|.||||||||||.|o.|||||||	UUCCGACUUCCCGUGCCUACAUU	3900	HORVU7Hr1G053550
Fg-sRNA-146	HORVU1Hr1G083300.7	4.5	0.84	282	1	0	1	0	1	1	ACGGCUGAAGGGAAUAGAUGUAA	|||||||||o||||o||.||||.	UGCCGACUUUCCUUGUC-ACAUG	3900	HORVU1Hr1G083300
Fg-sRNA-147	HORVU0Hr1G023910.8	2.5	0.8	948	0	0	0	0	2	1	CAGGUUGGCGACAAGUGUACC	||.|||.o|||||||||||||	GUGCAAGUGCUGUUCACAUGG	3860	HORVU0Hr1G023910
Fg-sRNA-147	HORVU7Hr1G047000.37	4.5	0.71	296	0	0	0	0	4	1	CAGGUUGGCGACAAGUGUACC	|...o.|||||||||||||||	GGAAGCCCGCUGUUCACAUGG	3860	HORVU7Hr1G047000
Fg-sRNA-147	HORVU6Hr1G073450.1	6	0.88	283	0	2	1	0	1	0	CAGGUUGGCGACAAGUGUACC	||||||||||||..|o||||.	GUCCAACCGCUGGGCGCAUGA	3860	HORVU6Hr1G073450
Fg-sRNA-147	HORVU0Hr1G003880.1	6	0.79	208	0	2	0	0	2	0	CAGGUUGGCGACAAGUGUACC	|.||||||||||..||||||.	GGCCAACCGCUGGGCACAUGA	3860	HORVU0Hr1G003880
Fg-sRNA-147	HORVU1Hr1G021650.3	6	0.59	1454	0	2	0	0	2	0	CAGGUUGGCGACAAGUGUACC	.|||.||||||.|||.|||||	CUCCUACCGCUCUUCUCAUGG	3860	HORVU1Hr1G021650
Fg-sRNA-147	HORVU2Hr1G002440.22	5	0.65	511	0	1	0	0	3	0	CAGGUUGGCGACAAGUGUACC	|..|||||.||||.|||||||	GGGCAACCUCUGUCCACAUGG	3860	HORVU2Hr1G002440
Fg-sRNA-147	HORVU2Hr1G126690.8	6	0.64	700	0	1	0	0	4	0	CAGGUUGGCGACAAGUGUACC	..||||.||||||.||||||.	AGCCAAGCGCUGUACACAUGU	3860	HORVU2Hr1G126690
Fg-sRNA-147	HORVU4Hr1G073960.21	5	0.79	1791	0	2	0	1	0	0	CAGGUU-GGCGACAAGUGUACC	||||||.||||||..|||||||	GUCCAAGCCGCUGCACACAUGG	3860	HORVU4Hr1G073960
Fg-sRNA-148	HORVU3Hr1G086480.2	5	0.66	833	0	1	1	0	2	0	CUUUACUGUCCAAGAAGUUCCGGU	||.||||||||.||||||||.o||	GACAUGACAGGGUCUUCAAGCUCA	3833	HORVU3Hr1G086480
Fg-sRNA-148	HORVU7Hr1G118240.11	5.5	0.7	773	0	1	0	0	3	1	CUUUACUGUCCAAGAAGUUCCGGU	|o..|.|||||||||||||||.||	GGUCUAACAGGUUCUUCAAGGGCA	3833	HORVU7Hr1G118240
Fg-sRNA-148	HORVU4Hr1G066530.27	6	0.62	14	0	1	0	0	3	2	CUUUACUGUCCAAGAAGUUCCGGU	.|o.|||.||||||||||||||.o	AAGCUGAAAGGUUCUUCAAGGCAG	3833	HORVU4Hr1G066530
Fg-sRNA-149	HORVU1Hr1G065820.3	4	0.8	1491	0	0	1	0	2	2	AUAGGGGUCGUGCUGCCUCAAAU	.o||.||||||o||||||||||o	CGUCGCCAGCAUGACGGAGUUUG	3823	HORVU1Hr1G065820
Fg-sRNA-150	HORVU7Hr1G053660.1	1	0.91	181	0	0	0	0	1	0	AUACUAUCCUUCUCGGCUGUAG	.|||||||||||||||||||||	AAUGAUAGGAAGAGCCGACAUC	3813	HORVU7Hr1G053660
Fg-sRNA-150	HORVU5Hr1G015390.6	1	0.91	173	0	0	0	0	1	0	AUACUAUCCUUCUCGGCUGUAG	.|||||||||||||||||||||	AAUGAUAGGAAGAGCCGACAUC	3813	HORVU5Hr1G015390
Fg-sRNA-150	HORVU2Hr1G039180.1	1	0.91	261	0	0	0	0	1	0	AUACUAUCCUUCUCGGCUGUAG	.|||||||||||||||||||||	AAUGAUAGGAAGAGCCGACAUC	3813	HORVU2Hr1G039180
Fg-sRNA-150	HORVU7Hr1G053550.3	1	0.91	112	0	0	0	0	1	0	AUACUAUCCUUCUCGGCUGUAG	.|||||||||||||||||||||	AAUGAUAGGAAGAGCCGACAUC	3813	HORVU7Hr1G053550
Fg-sRNA-150	HORVU5Hr1G016060.6	1	0.91	199	0	0	0	0	1	0	AUACUAUCCUUCUCGGCUGUAG	.|||||||||||||||||||||	AAUGAUAGGAAGAGCCGACAUC	3813	HORVU5Hr1G016060
Fg-sRNA-150	HORVU5Hr1G024420.1	1	0.91	415	0	0	0	0	1	0	AUACUAUCCUUCUCGGCUGUAG	.|||||||||||||||||||||	AAUGAUAGGAAGAGCCGACAUC	3813	HORVU5Hr1G024420
Fg-sRNA-150	HORVU0Hr1G035470.1	1	0.91	262	0	0	0	0	1	0	AUACUAUCCUUCUCGGCUGUAG	.|||||||||||||||||||||	AAUGAUAGGAAGAGCCGACAUC	3813	HORVU0Hr1G035470
Fg-sRNA-150	HORVU2Hr1G039360.2	1	0.91	239	0	0	0	0	1	0	AUACUAUCCUUCUCGGCUGUAG	.|||||||||||||||||||||	AAUGAUAGGAAGAGCCGACAUC	3813	HORVU2Hr1G039360
Fg-sRNA-150	HORVU0Hr1G023910.1	1	0.91	146	0	0	0	0	1	0	AUACUAUCCUUCUCGGCUGUAG	.|||||||||||||||||||||	AAUGAUAGGAAGAGCCGACAUC	3813	HORVU0Hr1G023910
Fg-sRNA-150	HORVU5Hr1G083980.1	1	0.91	497	0	0	0	0	1	0	AUACUAUCCUUCUCGGCUGUAG	.|||||||||||||||||||||	AAUGAUAGGAAGAGCCGACAUC	3813	HORVU5Hr1G083980
Fg-sRNA-150	HORVU2Hr1G053620.1	1	0.91	492	0	0	0	0	1	0	AUACUAUCCUUCUCGGCUGUAG	.|||||||||||||||||||||	AAUGAUAGGAAGAGCCGACAUC	3813	HORVU2Hr1G053620
Fg-sRNA-150	HORVU2Hr1G039150.1	1	0.91	399	0	0	0	0	1	0	AUACUAUCCUUCUCGGCUGUAG	.|||||||||||||||||||||	AAUGAUAGGAAGAGCCGACAUC	3813	HORVU2Hr1G039150
Fg-sRNA-150	HORVU1Hr1G026920.1	1	0.91	385	0	0	0	0	1	0	AUACUAUCCUUCUCGGCUGUAG	.|||||||||||||||||||||	AAUGAUAGGAAGAGCCGACAUC	3813	HORVU1Hr1G026920
Fg-sRNA-150	HORVU2Hr1G072920.1	1	0.91	494	0	0	0	0	1	0	AUACUAUCCUUCUCGGCUGUAG	.|||||||||||||||||||||	AAUGAUAGGAAGAGCCGACAUC	3813	HORVU2Hr1G072920
Fg-sRNA-150	HORVU5Hr1G049860.1	1	0.91	405	0	0	0	0	1	0	AUACUAUCCUUCUCGGCUGUAG	.|||||||||||||||||||||	AAUGAUAGGAAGAGCCGACAUC	3813	HORVU5Hr1G049860
Fg-sRNA-150	HORVU4Hr1G025510.1	1	0.91	928	0	0	0	0	1	0	AUACUAUCCUUCUCGGCUGUAG	.|||||||||||||||||||||	AAUGAUAGGAAGAGCCGACAUC	3813	HORVU4Hr1G025510
Fg-sRNA-150	HORVU4Hr1G025590.1	1	0.91	493	0	0	0	0	1	0	AUACUAUCCUUCUCGGCUGUAG	.|||||||||||||||||||||	AAUGAUAGGAAGAGCCGACAUC	3813	HORVU4Hr1G025590
Fg-sRNA-150	HORVU5Hr1G012990.1	1	0.91	410	0	0	0	0	1	0	AUACUAUCCUUCUCGGCUGUAG	.|||||||||||||||||||||	AAUGAUAGGAAGAGCCGACAUC	3813	HORVU5Hr1G012990
Fg-sRNA-150	HORVU1Hr1G027300.1	3	0.78	25	0	1	0	0	1	0	AUACUAUCCUUCUCGGCUGUAG	.|||||||||||||||.|||||	AAUGAUAGGAAGAGCCAACAUC	3813	HORVU1Hr1G027300
Fg-sRNA-150	HORVU1Hr1G027360.1	3	0.77	265	0	1	0	0	1	0	AUACUAUCCUUCUCGGCUGUAG	.||||||||||.||||||||||	AAUGAUAGGAAAAGCCGACAUC	3813	HORVU1Hr1G027360
Fg-sRNA-150	HORVU4Hr1G025470.4	2	0.89	497	0	0	1	0	1	0	AUACUAUCCUUCUCGGCUGUAG	.||||||||||||||||o||||	AAUGAUAGGAAGAGCCGGCAUC	3813	HORVU4Hr1G025470
Fg-sRNA-150	HORVU1Hr1G027220.1	4	0.74	221	0	1	1	0	1	0	AUACUAUCCUUCUCGGCUGUAG	.||||||||||||||o.|||||	AAUGAUAGGAAGAGCUCACAUC	3813	HORVU1Hr1G027220
Fg-sRNA-150	HORVU1Hr1G026870.1	4	0.74	243	0	1	1	0	1	0	AUACUAUCCUUCUCGGCUGUAG	.||||||||||||||o.|||||	AAUGAUAGGAAGAGCUCACAUC	3813	HORVU1Hr1G026870
Fg-sRNA-150	HORVU6Hr1G075100.2	5.5	0.56	937	0	1	0	0	3	1	AUACUAUCCUUCUCGGCUGUAG	.o.|||||.|||||||.|||||	CGAGAUAGAAAGAGCCCACAUC	3813	HORVU6Hr1G075100
Fg-sRNA-150	HORVU4Hr1G055510.38	5	0.7	283	0	1	1	0	2	0	AUACUAUCCUUCUCGGCUGUAG	|||||.|||.||||o|||||.|	UAUGAAAGGUAGAGUCGACAAC	3813	HORVU4Hr1G055510
Fg-sRNA-150	HORVU2Hr1G102530.4	6	0.61	35	0	1	0	0	4	0	AUACUAUCCUUCUCGGCUGUAG	.|.||.||||||||.||||||.	AACGAAAGGAAGAGGCGACAUG	3813	HORVU2Hr1G102530
Fg-sRNA-150	HORVU5Hr1G046240.2	6	0.61	2025	0	1	0	0	4	0	AUACUAUCCUUCUCGGCUGUAG	..|.|.|||||||||||.||||	GUUAACAGGAAGAGCCGCCAUC	3813	HORVU5Hr1G046240
Fg-sRNA-150	HORVU1Hr1G009230.1	5.5	0.65	134	0	0	0	0	5	1	AUACUAUCCUUCUCGGCUGUAG	|...o.|||.||||||||||||	UCCAGGAGGCAGAGCCGACAUC	3813	HORVU1Hr1G009230
Fg-sRNA-151	HORVU1Hr1G015130.5	4.5	0.69	1652	0	1	1	0	1	1	UGGGAUCGAGGCCUGUUUGGCU	|||||||.|o|||.|||||o||	ACCCUAGAUUCGGCCAAACUGA	3792	HORVU1Hr1G015130
Fg-sRNA-151	HORVU2Hr1G078840.13	5	0.71	67	0	1	1	0	2	0	UGGGAUCGAGGCCUGUUUGGCU	|||.||||.|||.|||o|||||	ACCGUAGCCCCGCACAGACCGA	3792	HORVU2Hr1G078840
Fg-sRNA-151	HORVU7Hr1G087560.1	5.5	0.84	7279	1	1	1	0	0	1	UGGGAUCGAGGCCU-GUUUGGCU	||||||||||||||.|o||.||o	ACCCUAGCUCCGGAUCGAAGCGG	3792	HORVU7Hr1G087560
Fg-sRNA-151	HORVU6Hr1G012290.7	3	0.67	2691	0	0	0	2	1	0	UGGGAUCGAGGCCUGUUUGGCU	|.||||..||||||||||||||	AACCUA--UCCGGACAAACCGA	3792	HORVU6Hr1G012290
Fg-sRNA-152	HORVU4Hr1G073880.13	6	0.56	809	0	1	0	0	4	0	UGACGAAUGUCCUGGCAAAGCGU	.|||||.|.|.|||||.||||||	CCUGCUCAGAUGACCGCUUCGCA	3791	HORVU4Hr1G073880
Fg-sRNA-152	HORVU4Hr1G083230.8	5.5	0.7	1076	0	1	1	0	1	3	UGACGAAUGUCCUGGCAAAGCGU	o|||o|||||.|||||.||||oo	GCUGUUUACAUGACCGAUUCGUG	3791	HORVU4Hr1G083230
Fg-sRNA-153	HORVU2Hr1G072960.1	3.5	0.84	976	0	0	1	0	2	1	UUGUGGCAGGCUAGGGAUCAGCC	||||o|..|||||||||o|||||	AACAUCCGCCGAUCCCUGGUCGG	3782	HORVU2Hr1G072960
Fg-sRNA-153	HORVU0Hr1G023930.3	3.5	0.84	1718	0	0	1	0	2	1	UUGUGGCAGGCUAGGGAUCAGCC	||||o|..|||||||||o|||||	AACAUCCGCCGAUCCCUGGUCGG	3782	HORVU0Hr1G023930
Fg-sRNA-153	HORVU0Hr1G003660.1	3.5	0.84	896	0	0	1	0	2	1	UUGUGGCAGGCUAGGGAUCAGCC	||||o|..|||||||||o|||||	AACAUCCGCCGAUCCCUGGUCGG	3782	HORVU0Hr1G003660
Fg-sRNA-153	HORVU5Hr1G015600.4	3.5	0.84	807	0	0	1	0	2	1	UUGUGGCAGGCUAGGGAUCAGCC	||||o|..|||||||||o|||||	AACAUCCGCCGAUCCCUGGUCGG	3782	HORVU5Hr1G015600
Fg-sRNA-153	HORVU3Hr1G022950.1	5.5	0.73	857	0	1	1	0	2	1	UUGUGGCAGGCUAGGGAUCAGCC	o|||||||.|.||.|||o|||||	GACACCGUGCUAUGCCUGGUCGG	3782	HORVU3Hr1G022950
Fg-sRNA-153	HORVU5Hr1G052320.1	5	0.78	118	0	1	1	0	1	2	UUGUGGCAGGCUAGGGAUCAGCC	o||o|||.|||||||||.||o||	GACGCCGCCCGAUCCCUCGUUGG	3782	HORVU5Hr1G052320
Fg-sRNA-153	HORVU0Hr1G037800.1	6	0.68	1057	0	1	0	0	3	2	UUGUGGCAGGCUAGGGAUCAGCC	o.|o||||||.||||.||||||.	GCCGCCGUCCAAUCCGUAGUCGC	3782	HORVU0Hr1G037800
Fg-sRNA-154	HORVU3Hr1G110480.15	6	0.69	378	0	1	0	0	3	2	UGAGAUGACGAAUGUCCUGGCAAA	.|.o|o||||.|||||||||||.|	UCCUUGCUGCGUACAGGACCGUGU	3737	HORVU3Hr1G110480
Fg-sRNA-154	HORVU3Hr1G110240.1	6	0.69	390	0	1	0	0	3	2	UGAGAUGACGAAUGUCCUGGCAAA	.|.o|o||||.|||||||||||.|	UCCUUGCUGCGUACAGGACCGUGU	3737	HORVU3Hr1G110240
Fg-sRNA-154	HORVU2Hr1G028720.4	6	0.69	24	2	0	1	0	1	0	UGAGAUGACGAAUGUCCUGGCAAA	||.|||||||||o|||..||||||	ACACUACUGCUUGCAG--CCGUUU	3737	HORVU2Hr1G028720
Fg-sRNA-154	HORVU2Hr1G028660.1	6	0.69	75	2	0	1	0	1	0	UGAGAUGACGAAUGUCCUGGCAAA	||.|||||||||o|||..||||||	ACACUACUGCUUGCAG--CCGUUU	3737	HORVU2Hr1G028660
Fg-sRNA-154	HORVU2Hr1G028670.1	6	0.69	73	2	0	1	0	1	0	UGAGAUGACGAAUGUCCUGGCAAA	||.|||||||||o|||..||||||	ACACUACUGCUUGCAG--CCGUUU	3737	HORVU2Hr1G028670
Fg-sRNA-155	HORVU7Hr1G054090.4	6	0.7	339	0	1	1	0	3	0	CCCCAGCUCGGGAUUGGGAGGCA	|||.|||.||||||||||.o||.	GGGCUCGUGCCCUAACCCAUCGA	3709	HORVU7Hr1G054090
Fg-sRNA-156	HORVU4Hr1G005180.1	6	0.76	2443	0	2	1	0	1	0	AUUCCACGGCUUGCCCAGUUU	.|||||||||||||||.|.o|	GAAGGUGCCGAACGGGCCCGA	3704	HORVU4Hr1G005180
Fg-sRNA-156	HORVU2Hr1G125210.10	4	0.72	98	0	0	0	0	3	2	AUUCCACGGCUUGCCCAGUUU	.o..|||o|||||||||||||	GGCCGUGUCGAACGGGUCAAA	3704	HORVU2Hr1G125210
Fg-sRNA-156	HORVU7Hr1G048310.14	4.5	0.76	780	0	1	0	0	2	1	AUUCCACGGCUUGCCCAGUUU	|o||||||.|||||||.|||.	UGAGGUGCAGAACGGGGCAAC	3704	HORVU7Hr1G048310
Fg-sRNA-156	HORVU1Hr1G086890.5	5.5	0.78	3	0	1	1	0	2	1	AUUCCACGGCUUGCCCAGUUU	.o|||||||||.o|||||||.	AGAGGUGCCGAUUGGGUCAAU	3704	HORVU1Hr1G086890
Fg-sRNA-157	HORVU2Hr1G072950.1	4	0.71	125	0	0	0	0	4	0	ACUCGGCUAUCAGGGAGAUUCU	...|.|||||||||||||||||	AACGGCGAUAGUCCCUCUAAGA	3695	HORVU2Hr1G072950
Fg-sRNA-157	HORVU5Hr1G015430.19	4	0.71	180	0	0	0	0	4	0	ACUCGGCUAUCAGGGAGAUUCU	...|.|||||||||||||||||	AACGGCGAUAGUCCCUCUAAGA	3695	HORVU5Hr1G015430
Fg-sRNA-157	HORVU0Hr1G029350.1	4	0.71	524	0	0	0	0	4	0	ACUCGGCUAUCAGGGAGAUUCU	...|.|||||||||||||||||	AACGGCGAUAGUCCCUCUAAGA	3695	HORVU0Hr1G029350
Fg-sRNA-157	HORVU1Hr1G026990.3	4	0.72	432	0	0	0	0	4	0	ACUCGGCUAUCAGGGAGAUUCU	...|.|||||||||||||||||	AAUGGCGAUAGUCCCUCUAAGA	3695	HORVU1Hr1G026990
Fg-sRNA-157	HORVU5Hr1G015600.3	4	0.67	528	0	0	0	0	4	0	ACUCGGCUAUCAGGGAGAUUCU	...|.|||||||||||||||||	AACGACGAUAGUCCCUCUAAGA	3695	HORVU5Hr1G015600
Fg-sRNA-157	HORVU0Hr1G003660.1	4	0.71	550	0	0	0	0	4	0	ACUCGGCUAUCAGGGAGAUUCU	...|.|||||||||||||||||	AACGGCGAUAGUCCCUCUAAGA	3695	HORVU0Hr1G003660
Fg-sRNA-157	HORVU5Hr1G021430.2	5	0.67	2681	0	1	0	0	3	0	ACUCGGCUAUCAGGGAGAUUCU	..|||||||.|||||||.||||	GUAGCCGAUCGUCCCUCGAAGA	3695	HORVU5Hr1G021430
Fg-sRNA-157	HORVU5Hr1G084610.1	5	0.67	2749	0	1	0	0	3	0	ACUCGGCUAUCAGGGAGAUUCU	..|||||||.|||||||.||||	GUAGCCGAUCGUCCCUCGAAGA	3695	HORVU5Hr1G084610
Fg-sRNA-157	HORVU0Hr1G023930.6	4.5	0.67	470	0	0	0	0	4	1	ACUCGGCUAUCAGGGAGAUUCU	...|.o||||||||||||||||	AACGGUGAUAGUCCCUCUAAGA	3695	HORVU0Hr1G023930
Fg-sRNA-157	HORVU0Hr1G024030.2	4.5	0.67	764	0	0	0	0	4	1	ACUCGGCUAUCAGGGAGAUUCU	...|.o||||||||||||||||	AACGGUGAUAGUCCCUCUAAGA	3695	HORVU0Hr1G024030
Fg-sRNA-157	HORVU6Hr1G027610.2	4	0.82	2039	0	0	1	2	1	0	ACUCGGCU--AUCAGGGAGAUUCU	||||||||..||||||o||||||.	UGAGCCGACCUAGUCCUUCUAAGC	3695	HORVU6Hr1G027610
Fg-sRNA-157	HORVU4Hr1G000350.15	6	0.69	13	0	2	0	0	1	2	ACUCGGCUAUCAGGGAGAUUCU	||o|.|||||||||||..|||o	UGGGACGAUAGUCCCUGGAAGG	3695	HORVU4Hr1G000350
Fg-sRNA-158	HORVU1Hr1G004560.1	1	0.9	440	0	0	0	0	1	0	ACAACCAAAGAAAAGGAGGCG	.||||||||||||||||||||	GGUUGGUUUCUUUUCCUCCGC	3692	HORVU1Hr1G004560
Fg-sRNA-158	HORVU0Hr1G023910.10	4	0.74	88	0	1	0	0	2	0	ACAACCAAAGAAAAGGAGGCG	|||..|||||||.||||||||	UGUAAGUUUCUUCUCCUCCGC	3692	HORVU0Hr1G023910
Fg-sRNA-158	HORVU5Hr1G043920.1	4	0.74	112	0	1	0	0	2	0	ACAACCAAAGAAAAGGAGGCG	|||..|||||||.||||||||	UGUAAGUUUCUUCUCCUCCGC	3692	HORVU5Hr1G043920
Fg-sRNA-158	HORVU7Hr1G024450.8	4	0.79	132	0	1	1	0	1	0	ACAACCAAAGAAAAGGAGGCG	|||||||.|||.||||||o||	UGUUGGUAUCUCUUCCUCUGC	3692	HORVU7Hr1G024450
Fg-sRNA-158	HORVU5Hr1G043930.1	4	0.74	227	0	1	0	0	2	0	ACAACCAAAGAAAAGGAGGCG	|||..|||||||.||||||||	UGUAAGUUUCUUCUCCUCCGC	3692	HORVU5Hr1G043930
Fg-sRNA-158	HORVU1Hr1G023650.1	4	0.74	254	0	1	0	0	2	0	ACAACCAAAGAAAAGGAGGCG	|||..|||||||.||||||||	UGUAAGUUUCUUCUCCUCCGC	3692	HORVU1Hr1G023650
Fg-sRNA-158	HORVU2Hr1G039220.1	4	0.74	366	0	1	0	0	2	0	ACAACCAAAGAAAAGGAGGCG	|||..|||||||.||||||||	UGUAAGUUUCUUCUCCUCCGC	3692	HORVU2Hr1G039220
Fg-sRNA-158	HORVU0Hr1G023990.1	4	0.74	373	0	1	0	0	2	0	ACAACCAAAGAAAAGGAGGCG	|||..|||||||.||||||||	UGUAAGUUUCUUCUCCUCCGC	3692	HORVU0Hr1G023990
Fg-sRNA-158	HORVU0Hr1G023920.1	4	0.74	363	0	1	0	0	2	0	ACAACCAAAGAAAAGGAGGCG	|||..|||||||.||||||||	UGUAAGUUUCUUCUCCUCCGC	3692	HORVU0Hr1G023920
Fg-sRNA-158	HORVU5Hr1G015700.1	4	0.74	432	0	1	0	0	2	0	ACAACCAAAGAAAAGGAGGCG	|||..|||||||.||||||||	UGUAAGUUUCUUCUCCUCCGC	3692	HORVU5Hr1G015700
Fg-sRNA-158	HORVU6Hr1G055770.2	4	0.74	410	0	1	0	0	2	0	ACAACCAAAGAAAAGGAGGCG	|||..|||||||.||||||||	UGUAAGUUUCUUCUCCUCCGC	3692	HORVU6Hr1G055770
Fg-sRNA-158	HORVU4Hr1G025540.1	4	0.74	462	0	1	0	0	2	0	ACAACCAAAGAAAAGGAGGCG	|||..|||||||.||||||||	UGUAAGUUUCUUCUCCUCCGC	3692	HORVU4Hr1G025540
Fg-sRNA-158	HORVU5Hr1G076970.1	4	0.74	510	0	1	0	0	2	0	ACAACCAAAGAAAAGGAGGCG	|||..|||||||.||||||||	UGUAAGUUUCUUCUCCUCCGC	3692	HORVU5Hr1G076970
Fg-sRNA-158	HORVU4Hr1G025450.1	4	0.74	451	0	1	0	0	2	0	ACAACCAAAGAAAAGGAGGCG	|||..|||||||.||||||||	UGUAAGUUUCUUCUCCUCCGC	3692	HORVU4Hr1G025450
Fg-sRNA-158	HORVU2Hr1G039320.3	4	0.74	501	0	1	0	0	2	0	ACAACCAAAGAAAAGGAGGCG	|||..|||||||.||||||||	UGUAAGUUUCUUCUCCUCCGC	3692	HORVU2Hr1G039320
Fg-sRNA-158	HORVU2Hr1G039190.1	4	0.74	410	0	1	0	0	2	0	ACAACCAAAGAAAAGGAGGCG	|||..|||||||.||||||||	UGUAAGUUUCUUCUCCUCCGC	3692	HORVU2Hr1G039190
Fg-sRNA-158	HORVU2Hr1G039390.1	4	0.74	362	0	1	0	0	2	0	ACAACCAAAGAAAAGGAGGCG	|||..|||||||.||||||||	UGUAAGUUUCUUCUCCUCCGC	3692	HORVU2Hr1G039390
Fg-sRNA-158	HORVU1Hr1G020550.1	4	0.72	602	0	1	0	0	2	0	ACAACCAAAGAAAAGGAGGCG	|||.|.|||||||||||||.|	UGUGGUUUUCUUUUCCUCCAC	3692	HORVU1Hr1G020550
Fg-sRNA-158	HORVU1Hr1G027340.2	4	0.74	873	0	1	0	0	2	0	ACAACCAAAGAAAAGGAGGCG	|||..|||||||.||||||||	UGUAAGUUUCUUCUCCUCCGC	3692	HORVU1Hr1G027340
Fg-sRNA-158	HORVU7Hr1G053570.2	4	0.74	947	0	1	0	0	2	0	ACAACCAAAGAAAAGGAGGCG	|||..|||||||.||||||||	UGUAAGUUUCUUCUCCUCCGC	3692	HORVU7Hr1G053570
Fg-sRNA-158	HORVU2Hr1G123580.1	4	0.74	1056	0	1	0	0	2	0	ACAACCAAAGAAAAGGAGGCG	|||..|||||||.||||||||	UGUAAGUUUCUUCUCCUCCGC	3692	HORVU2Hr1G123580
Fg-sRNA-158	HORVU0Hr1G024170.1	4	0.74	1145	0	1	0	0	2	0	ACAACCAAAGAAAAGGAGGCG	|||..|||||||.||||||||	UGUAAGUUUCUUCUCCUCCGC	3692	HORVU0Hr1G024170
Fg-sRNA-158	HORVU0Hr1G033370.1	4	0.74	1210	0	1	0	0	2	0	ACAACCAAAGAAAAGGAGGCG	|||..|||||||.||||||||	UGUAAGUUUCUUCUCCUCCGC	3692	HORVU0Hr1G033370
Fg-sRNA-158	HORVU5Hr1G015380.1	4	0.74	1306	0	1	0	0	2	0	ACAACCAAAGAAAAGGAGGCG	|||..|||||||.||||||||	UGUAAGUUUCUUCUCCUCCGC	3692	HORVU5Hr1G015380
Fg-sRNA-158	HORVU0Hr1G023930.3	4	0.74	394	0	1	0	0	2	0	ACAACCAAAGAAAAGGAGGCG	|||..|||||||.||||||||	UGUAAGUUUCUUCUCCUCCGC	3692	HORVU0Hr1G023930
Fg-sRNA-158	HORVU2Hr1G072960.1	4	0.74	565	0	1	0	0	2	0	ACAACCAAAGAAAAGGAGGCG	|||..|||||||.||||||||	UGUAUGUUUCUUCUCCUCCGC	3692	HORVU2Hr1G072960
Fg-sRNA-158	HORVU5Hr1G012990.1	4	0.74	3124	0	1	0	0	2	0	ACAACCAAAGAAAAGGAGGCG	|||..|||||||.||||||||	UGUAAGUUUCUUCUCCUCCGC	3692	HORVU5Hr1G012990
Fg-sRNA-158	HORVU6Hr1G061220.11	6	0.69	293	0	2	0	0	2	0	ACAACCAAAGAAAAGGAGGCG	.|||||||||||||||..||.	CGUUGGUUUCUUUUCCGGCGA	3692	HORVU6Hr1G061220
Fg-sRNA-158	HORVU7Hr1G077930.5	6	0.73	3724	0	3	0	0	0	0	ACAACCAAAGAAAAGGAGGCG	|||||||||.|.|||||||.|	UGUUGGUUUAUGUUCCUCCAC	3692	HORVU7Hr1G077930
Fg-sRNA-158	HORVU5Hr1G110680.1	5	0.7	734	0	1	1	0	2	0	ACAACCAAAGAAAAGGAGGCG	|||||.|||||||||||o|..	UGUUGCUUUCUUUUCCUUCAG	3692	HORVU5Hr1G110680
Fg-sRNA-159	HORVU0Hr1G007420.9	4	0.78	4	0	1	0	0	2	0	UUAUUGUGGCAGGCUAGGGAU	|||.||.||||||||||||.|	AAUCACCCCGUCCGAUCCCGA	3684	HORVU0Hr1G007420
Fg-sRNA-159	HORVU1Hr1G022400.1	6	0.74	32	0	2	0	0	2	0	UUAUUGUGGCAGGCUAGGGAU	..|||||||||||.|||||.|	UUUAACACCGUCCCAUCCCCA	3684	HORVU1Hr1G022400
Fg-sRNA-159	HORVU3Hr1G070880.12	5	0.64	2233	0	1	0	0	3	0	UUAUUGUGGCAGGCUAGGGAU	.||.||.|||||||||||.||	UAUUACUCCGUCCGAUCCAUA	3684	HORVU3Hr1G070880
Fg-sRNA-159	HORVU2Hr1G110230.17	4.5	0.82	117	1	1	0	0	0	1	UUAUUGUGGCAGG-CUAGGGAU	|o|||||||||||.|.||||||	AGUAACACCGUCCUGCUCCCUA	3684	HORVU2Hr1G110230
Fg-sRNA-159	HORVU7Hr1G060530.2	4	0.73	86	0	0	1	0	3	0	UUAUUGUGGCAGGCUAGGGAU	|.||..||||||||||||o||	ACUACGACCGUCCGAUCCUUA	3684	HORVU7Hr1G060530
Fg-sRNA-160	HORVU0Hr1G023910.6	0	1	528	0	0	0	0	0	0	AUUUCCUAGCUAUCCGGUGUG	|||||||||||||||||||||	UAAAGGAUCGAUAGGCCACAC	3678	HORVU0Hr1G023910
Fg-sRNA-160	HORVU5Hr1G000840.1	2	0.9	28	0	1	0	0	0	0	AUUUCCUAGCUAUCCGGUGUG	|||||||||||||||||.|||	UAAAGGAUCGAUAGGCCCCAC	3678	HORVU5Hr1G000840
Fg-sRNA-160	HORVU7Hr1G107130.1	1	0.99	123	0	0	1	0	0	0	AUUUCCUAGCUAUCCGGUGUG	|||||||||||||||||||o|	UAAAGGAUCGAUAGGCCACGC	3678	HORVU7Hr1G107130
Fg-sRNA-160	HORVU5Hr1G015390.6	1	0.99	296	0	0	1	0	0	0	AUUUCCUAGCUAUCCGGUGUG	|||||||||||||||||||o|	UAAAGGAUCGAUAGGCCACGC	3678	HORVU5Hr1G015390
Fg-sRNA-160	HORVU1Hr1G027220.1	1	0.99	344	0	0	1	0	0	0	AUUUCCUAGCUAUCCGGUGUG	|||||||||||||||||||o|	UAAAGGAUCGAUAGGCCACGC	3678	HORVU1Hr1G027220
Fg-sRNA-160	HORVU1Hr1G026870.1	1	0.99	366	0	0	1	0	0	0	AUUUCCUAGCUAUCCGGUGUG	|||||||||||||||||||o|	UAAAGGAUCGAUAGGCCACGC	3678	HORVU1Hr1G026870
Fg-sRNA-160	HORVU5Hr1G025230.1	1	0.99	83	0	0	1	0	0	0	AUUUCCUAGCUAUCCGGUGUG	|||||||||||||||||||o|	UAAAGGAUCGAUAGGCCACGC	3678	HORVU5Hr1G025230
Fg-sRNA-160	HORVU2Hr1G053660.1	1	0.99	79	0	0	1	0	0	0	AUUUCCUAGCUAUCCGGUGUG	|||||||||||||||||||o|	UAAAGGAUCGAUAGGCCACGC	3678	HORVU2Hr1G053660
Fg-sRNA-160	HORVU5Hr1G016060.6	1	0.99	322	0	0	1	0	0	0	AUUUCCUAGCUAUCCGGUGUG	|||||||||||||||||||o|	UAAAGGAUCGAUAGGCCACGC	3678	HORVU5Hr1G016060
Fg-sRNA-160	HORVU1Hr1G027360.1	1	0.99	388	0	0	1	0	0	0	AUUUCCUAGCUAUCCGGUGUG	||||||||||o||||||||||	UAAAGGAUCGGUAGGCCACAC	3678	HORVU1Hr1G027360
Fg-sRNA-160	HORVU0Hr1G035470.1	1	0.99	385	0	0	1	0	0	0	AUUUCCUAGCUAUCCGGUGUG	|||||||||||||||||||o|	UAAAGGAUCGAUAGGCCACGC	3678	HORVU0Hr1G035470
Fg-sRNA-160	HORVU1Hr1G026920.6	1	0.99	159	0	0	1	0	0	0	AUUUCCUAGCUAUCCGGUGUG	|||||||||||||||||||o|	UAAAGGAUCGAUAGGCCACGC	3678	HORVU1Hr1G026920
Fg-sRNA-160	HORVU2Hr1G039360.2	1	0.99	362	0	0	1	0	0	0	AUUUCCUAGCUAUCCGGUGUG	|||||||||||||||||||o|	UAAAGGAUCGAUAGGCCACGC	3678	HORVU2Hr1G039360
Fg-sRNA-160	HORVU5Hr1G083980.1	1	0.99	620	0	0	1	0	0	0	AUUUCCUAGCUAUCCGGUGUG	|||||||||||||||||||o|	UAAAGGAUCGAUAGGCCACGC	3678	HORVU5Hr1G083980
Fg-sRNA-160	HORVU2Hr1G053620.1	1	0.99	615	0	0	1	0	0	0	AUUUCCUAGCUAUCCGGUGUG	|||||||||||||||||||o|	UAAAGGAUCGAUAGGCCACGC	3678	HORVU2Hr1G053620
Fg-sRNA-160	HORVU5Hr1G049860.1	1	0.99	528	0	0	1	0	0	0	AUUUCCUAGCUAUCCGGUGUG	|||||||||||||||||||o|	UAAAGGAUCGAUAGGCCACGC	3678	HORVU5Hr1G049860
Fg-sRNA-160	HORVU4Hr1G025510.1	1	0.99	1051	0	0	1	0	0	0	AUUUCCUAGCUAUCCGGUGUG	|||||||||||||||||||o|	UAAAGGAUCGAUAGGCCACGC	3678	HORVU4Hr1G025510
Fg-sRNA-160	HORVU4Hr1G025470.4	1	0.99	620	0	0	1	0	0	0	AUUUCCUAGCUAUCCGGUGUG	|||||||||||||||||||o|	UAAAGGAUCGAUAGGCCACGC	3678	HORVU4Hr1G025470
Fg-sRNA-160	HORVU4Hr1G025590.1	1	0.99	616	0	0	1	0	0	0	AUUUCCUAGCUAUCCGGUGUG	|||||||||||||||||||o|	UAAAGGAUCGAUAGGCCACGC	3678	HORVU4Hr1G025590
Fg-sRNA-160	HORVU5Hr1G012990.1	1	0.99	533	0	0	1	0	0	0	AUUUCCUAGCUAUCCGGUGUG	|||||||||||||||||||o|	UAAAGGAUCGAUAGGCCACGC	3678	HORVU5Hr1G012990
Fg-sRNA-160	HORVU2Hr1G072920.1	2	0.89	616	0	0	1	0	1	0	AUUUCCUAGCUAUCCGGUGUG	.||||||||||||||||||o|	CAAAGGAUCGAUAGGCCACGC	3678	HORVU2Hr1G072920
Fg-sRNA-160	HORVU2Hr1G072960.1	2	0.89	1863	0	0	1	0	1	0	AUUUCCUAGCUAUCCGGUGUG	.||||||||||||||||||o|	CAAAGGAUCGAUAGGCCACGC	3678	HORVU2Hr1G072960
Fg-sRNA-160	HORVU2Hr1G039180.1	2	0.94	384	0	0	2	0	0	0	AUUUCCUAGCUAUCCGGUGUG	||||||||||||||||||oo|	UAAAGGAUCGAUAGGCCAUGC	3678	HORVU2Hr1G039180
Fg-sRNA-160	HORVU7Hr1G053550.3	2	0.94	235	0	0	2	0	0	0	AUUUCCUAGCUAUCCGGUGUG	||||||||||||||||||oo|	UAAAGGAUCGAUAGGCCAUGC	3678	HORVU7Hr1G053550
Fg-sRNA-160	HORVU2Hr1G039150.1	2	0.94	522	0	0	2	0	0	0	AUUUCCUAGCUAUCCGGUGUG	||||||||||||||||||oo|	UAAAGGAUCGAUAGGCCAUGC	3678	HORVU2Hr1G039150
Fg-sRNA-160	HORVU1Hr1G027300.1	3	0.86	148	0	1	1	0	0	0	AUUUCCUAGCUAUCCGGUGUG	|||||||||.|||||||||o|	UAAAGGAUCAAUAGGCCACGC	3678	HORVU1Hr1G027300
Fg-sRNA-160	HORVU6Hr1G034660.11	4.5	0.63	1668	0	1	0	0	2	1	AUUUCCUAGCUAUCCGGUGUG	.||||.||||||.|||||||o	GAAAGCAUCGAUUGGCCACAU	3678	HORVU6Hr1G034660
Fg-sRNA-161	HORVU2Hr1G078260.5	5	0.71	86	0	2	0	0	1	0	ACCCGGUCAGGCCUGCGGAGUGA	||.||||||||||.||||.||||	UGUGCCAGUCCGGCCGCCACACU	3675	HORVU2Hr1G078260
Fg-sRNA-162	HORVU1Hr1G004560.1	3	0.83	484	0	0	2	0	1	0	CCCAUAAGGAUGGACUAGGCUC	|||||.|||||||||||oo|||	GGGUACUCCUACCUGAUUUGAG	3659	HORVU1Hr1G004560
Fg-sRNA-162	HORVU1Hr1G007440.1	4.5	0.79	44	0	1	0	0	2	1	CCCAUAAGGAUGGACUAGGCUC	||||o|.|||||||||.||||.	GGGUGUACCUACCUGACCCGAU	3659	HORVU1Hr1G007440
Fg-sRNA-163	HORVU1Hr1G081530.1	5.5	0.7	821	0	2	0	0	1	1	UGGCAGGCUAGGGAUCAGCCG	.|o||||||.|||.|||||||	CCUGUCCGACCCCAAGUCGGC	3653	HORVU1Hr1G081530
Fg-sRNA-163	HORVU4Hr1G082260.1	5	0.73	46	0	1	1	0	2	0	UGGCAGGCUAGGGAUCAGCCG	.||||.||||||||o|.||||	CCCGUGCGAUCCCUGGACGGC	3653	HORVU4Hr1G082260
Fg-sRNA-163	HORVU0Hr1G017050.1	5.5	0.73	1523	0	2	0	0	1	1	UGGCAGGCUAGGGAUCAGCCG	||||||.|||||||.|.|||o	ACCGUCGGAUCCCUUGGCGGU	3653	HORVU0Hr1G017050
Fg-sRNA-163	HORVU0Hr1G037800.1	5.5	0.7	1060	0	2	0	0	1	1	UGGCAGGCUAGGGAUCAGCCG	o||||||.||||.||||||.|	GCCGUCCAAUCCGUAGUCGCC	3653	HORVU0Hr1G037800
Fg-sRNA-163	HORVU5Hr1G052320.1	4.5	0.78	121	0	1	1	0	1	1	UGGCAGGCUAGGGAUCAGCCG	o|||.|||||||||.||o|||	GCCGCCCGAUCCCUCGUUGGC	3653	HORVU5Hr1G052320
Fg-sRNA-163	HORVU5Hr1G042230.7	5	0.67	5752	0	1	0	0	3	0	UGGCAGGCUAGGGAUCAGCCG	|..||.|||||||.|||||||	AAGGUGCGAUCCCAAGUCGGC	3653	HORVU5Hr1G042230
Fg-sRNA-163	HORVU4Hr1G008590.1	5.5	0.7	284	0	1	0	0	3	1	UGGCAGGCUAGGGAUCAGCCG	o.||.||||||.||||||||.	GGCGCCCGAUCGCUAGUCGGA	3653	HORVU4Hr1G008590
Fg-sRNA-163	HORVU2Hr1G072960.1	3.5	0.83	979	0	0	1	0	2	1	UGGCAGGCUAGGGAUCAGCCG	|o|..|||||||||o||||||	AUCCGCCGAUCCCUGGUCGGC	3653	HORVU2Hr1G072960
Fg-sRNA-163	HORVU0Hr1G023930.3	3.5	0.83	1721	0	0	1	0	2	1	UGGCAGGCUAGGGAUCAGCCG	|o|..|||||||||o||||||	AUCCGCCGAUCCCUGGUCGGC	3653	HORVU0Hr1G023930
Fg-sRNA-163	HORVU0Hr1G003660.1	3.5	0.83	899	0	0	1	0	2	1	UGGCAGGCUAGGGAUCAGCCG	|o|..|||||||||o||||||	AUCCGCCGAUCCCUGGUCGGC	3653	HORVU0Hr1G003660
Fg-sRNA-163	HORVU5Hr1G015600.4	3.5	0.83	810	0	0	1	0	2	1	UGGCAGGCUAGGGAUCAGCCG	|o|..|||||||||o||||||	AUCCGCCGAUCCCUGGUCGGC	3653	HORVU5Hr1G015600
Fg-sRNA-164	HORVU5Hr1G088200.19	5.5	0.74	1283	0	2	0	0	1	1	CGAGUAUAGAGAUGUUUCUAGC	|o||||||||.|||||||.||.	GUUCAUAUCUGUACAAAGUUCC	3648	HORVU5Hr1G088200
Fg-sRNA-165	HORVU6Hr1G062220.1	5	0.7	428	0	1	0	0	3	0	AUCUCCGGCAAGUUGGGCCCG	.||..||||.|||||||||||	CAGUCGCCGCUCAACCCGGGC	3619	HORVU6Hr1G062220
Fg-sRNA-165	HORVU4Hr1G002800.2	5.5	0.64	1120	0	2	0	0	1	1	AUCUCCGGCAAGUUGGGCCCG	.||||||o||||||||.|.||	GAGAGGCUGUUCAACCAGCGC	3619	HORVU4Hr1G002800
Fg-sRNA-165	HORVU2Hr1G019180.2	4.5	0.82	3352	0	0	1	0	3	1	AUCUCCGGCAAGUUGGGCCCG	..|o||||||||||||o|||.	GUGGGGCCGUUCAACCUGGGG	3619	HORVU2Hr1G019180
Fg-sRNA-165	HORVU0Hr1G017220.2	5.5	0.61	920	0	1	0	0	3	1	AUCUCCGGCAAGUUGGGCCCG	.o.||||.|||||||||.|||	CGCAGGCGGUUCAACCCCGGC	3619	HORVU0Hr1G017220
Fg-sRNA-165	HORVU1Hr1G004330.7	6	0.61	58	0	1	0	0	3	2	AUCUCCGGCAAGUUGGGCCCG	.o.o.||||||||||||||.|	CGCGCGCCGUUCAACCCGGUC	3619	HORVU1Hr1G004330
Fg-sRNA-165	HORVU4Hr1G002920.1	6	0.67	294	0	1	1	0	3	0	AUCUCCGGCAAGUUGGGCCCG	...||||||.|||||o|||||	CCCAGGCCGCUCAACUCGGGC	3619	HORVU4Hr1G002920
Fg-sRNA-166	HORVU1Hr1G008340.2	6	0.65	275	0	2	0	0	2	0	UCCGGGCCGGCCUGGUCAUGUGCG	||.||||||||.|||.|.||||||	AGCCCCGGCCGCACCCGAACACGC	3595	HORVU1Hr1G008340
Fg-sRNA-166	HORVU3Hr1G067110.1	3.5	0.68	1083	0	0	0	1	2	1	UCCGGGCCGGCCUGGUCAUGUGCG	o.||||||.||.||||||||||||	GCGCCCGG-CGCACCAGUACACGC	3595	HORVU3Hr1G067110
Fg-sRNA-166	HORVU5Hr1G060140.8	6	0.65	3976	0	1	0	0	4	0	UCCGGGCCGGCCUGGUCAUGUGCG	||||||..|.|||||||.|||||.	AGGCCCAACAGGACCAGCACACGA	3595	HORVU5Hr1G060140
Fg-sRNA-166	HORVU2Hr1G014140.4	5	0.71	1876	0	1	0	0	2	2	UCCGGGCCGGCCUGGUCAUGUGCG	o|||.o.|||||||.|||||||||	GGGCGUUGCCGGACAAGUACACGC	3595	HORVU2Hr1G014140
Fg-sRNA-166	HORVU4Hr1G011160.1	6	0.63	1626	0	1	0	0	4	0	UCCGGGCCGGCCUGGUCAUGUGCG	.|.|.|.|||||||||||||||.|	CGCCGCCGCCGGACCAGUACACCC	3595	HORVU4Hr1G011160
Fg-sRNA-167	HORVU5Hr1G012990.1	0	1	414	0	0	0	0	0	0	UAUCCUUCUCGGCUGUAGCUU	|||||||||||||||||||||	AUAGGAAGAGCCGACAUCGAA	3590	HORVU5Hr1G012990
Fg-sRNA-167	HORVU4Hr1G025510.2	0	1	614	0	0	0	0	0	0	UAUCCUUCUCGGCUGUAGCUU	|||||||||||||||||||||	AUAGGAAGAGCCGACAUCGAA	3590	HORVU4Hr1G025510
Fg-sRNA-167	HORVU4Hr1G025590.1	0	1	497	0	0	0	0	0	0	UAUCCUUCUCGGCUGUAGCUU	|||||||||||||||||||||	AUAGGAAGAGCCGACAUCGAA	3590	HORVU4Hr1G025590
Fg-sRNA-167	HORVU2Hr1G039360.1	0	1	502	0	0	0	0	0	0	UAUCCUUCUCGGCUGUAGCUU	|||||||||||||||||||||	AUAGGAAGAGCCGACAUCGAA	3590	HORVU2Hr1G039360
Fg-sRNA-167	HORVU5Hr1G016060.1	0	1	414	0	0	0	0	0	0	UAUCCUUCUCGGCUGUAGCUU	|||||||||||||||||||||	AUAGGAAGAGCCGACAUCGAA	3590	HORVU5Hr1G016060
Fg-sRNA-167	HORVU1Hr1G026920.4	0	1	48	0	0	0	0	0	0	UAUCCUUCUCGGCUGUAGCUU	|||||||||||||||||||||	AUAGGAAGAGCCGACAUCGAA	3590	HORVU1Hr1G026920
Fg-sRNA-167	HORVU7Hr1G053550.5	0	1	475	0	0	0	0	0	0	UAUCCUUCUCGGCUGUAGCUU	|||||||||||||||||||||	AUAGGAAGAGCCGACAUCGAA	3590	HORVU7Hr1G053550
Fg-sRNA-167	HORVU5Hr1G049860.1	0	1	409	0	0	0	0	0	0	UAUCCUUCUCGGCUGUAGCUU	|||||||||||||||||||||	AUAGGAAGAGCCGACAUCGAA	3590	HORVU5Hr1G049860
Fg-sRNA-167	HORVU5Hr1G015390.4	0	1	492	0	0	0	0	0	0	UAUCCUUCUCGGCUGUAGCUU	|||||||||||||||||||||	AUAGGAAGAGCCGACAUCGAA	3590	HORVU5Hr1G015390
Fg-sRNA-167	HORVU2Hr1G072920.1	0	1	498	0	0	0	0	0	0	UAUCCUUCUCGGCUGUAGCUU	|||||||||||||||||||||	AUAGGAAGAGCCGACAUCGAA	3590	HORVU2Hr1G072920
Fg-sRNA-167	HORVU2Hr1G039150.1	0	1	403	0	0	0	0	0	0	UAUCCUUCUCGGCUGUAGCUU	|||||||||||||||||||||	AUAGGAAGAGCCGACAUCGAA	3590	HORVU2Hr1G039150
Fg-sRNA-167	HORVU2Hr1G053620.1	0	1	496	0	0	0	0	0	0	UAUCCUUCUCGGCUGUAGCUU	|||||||||||||||||||||	AUAGGAAGAGCCGACAUCGAA	3590	HORVU2Hr1G053620
Fg-sRNA-167	HORVU5Hr1G083980.1	0	1	501	0	0	0	0	0	0	UAUCCUUCUCGGCUGUAGCUU	|||||||||||||||||||||	AUAGGAAGAGCCGACAUCGAA	3590	HORVU5Hr1G083980
Fg-sRNA-167	HORVU0Hr1G023910.1	0	1	150	0	0	0	0	0	0	UAUCCUUCUCGGCUGUAGCUU	|||||||||||||||||||||	AUAGGAAGAGCCGACAUCGAA	3590	HORVU0Hr1G023910
Fg-sRNA-167	HORVU0Hr1G035470.1	0	1	266	0	0	0	0	0	0	UAUCCUUCUCGGCUGUAGCUU	|||||||||||||||||||||	AUAGGAAGAGCCGACAUCGAA	3590	HORVU0Hr1G035470
Fg-sRNA-167	HORVU5Hr1G024420.1	0	1	419	0	0	0	0	0	0	UAUCCUUCUCGGCUGUAGCUU	|||||||||||||||||||||	AUAGGAAGAGCCGACAUCGAA	3590	HORVU5Hr1G024420
Fg-sRNA-167	HORVU2Hr1G039180.1	0	1	265	0	0	0	0	0	0	UAUCCUUCUCGGCUGUAGCUU	|||||||||||||||||||||	AUAGGAAGAGCCGACAUCGAA	3590	HORVU2Hr1G039180
Fg-sRNA-167	HORVU7Hr1G107130.1	0	1	4	0	0	0	0	0	0	UAUCCUUCUCGGCUGUAGCUU	|||||||||||||||||||||	AUAGGAAGAGCCGACAUCGAA	3590	HORVU7Hr1G107130
Fg-sRNA-167	HORVU7Hr1G053660.1	0	1	185	0	0	0	0	0	0	UAUCCUUCUCGGCUGUAGCUU	|||||||||||||||||||||	AUAGGAAGAGCCGACAUCGAA	3590	HORVU7Hr1G053660
Fg-sRNA-167	HORVU4Hr1G025470.4	1	0.99	501	0	0	1	0	0	0	UAUCCUUCUCGGCUGUAGCUU	|||||||||||||o|||||||	AUAGGAAGAGCCGGCAUCGAA	3590	HORVU4Hr1G025470
Fg-sRNA-167	HORVU1Hr1G027360.1	1	0.86	269	0	0	0	0	1	0	UAUCCUUCUCGGCUGUAGCUU	|||||||.|||||||||||||	AUAGGAAAAGCCGACAUCGAA	3590	HORVU1Hr1G027360
Fg-sRNA-167	HORVU1Hr1G027300.1	2	0.87	29	0	1	0	0	0	0	UAUCCUUCUCGGCUGUAGCUU	||||||||||||.||||||||	AUAGGAAGAGCCAACAUCGAA	3590	HORVU1Hr1G027300
Fg-sRNA-167	HORVU1Hr1G026870.1	3	0.83	247	0	1	1	0	0	0	UAUCCUUCUCGGCUGUAGCUU	|||||||||||o.||||||||	AUAGGAAGAGCUCACAUCGAA	3590	HORVU1Hr1G026870
Fg-sRNA-167	HORVU1Hr1G027220.1	3	0.83	225	0	1	1	0	0	0	UAUCCUUCUCGGCUGUAGCUU	|||||||||||o.||||||||	AUAGGAAGAGCUCACAUCGAA	3590	HORVU1Hr1G027220
Fg-sRNA-167	HORVU2Hr1G062280.1	4	0.81	679	0	0	0	0	3	2	UAUCCUUCUCGGCUGUAGCUU	..o.||||||||||||||||o	UGGCGAAGAGCCGACAUCGAG	3590	HORVU2Hr1G062280
Fg-sRNA-167	HORVU4Hr1G027720.1	4	0.81	306	0	0	0	0	3	2	UAUCCUUCUCGGCUGUAGCUU	..o.||||||||||||||||o	UGGCGAAGAGCCGACAUCGAG	3590	HORVU4Hr1G027720
Fg-sRNA-167	HORVU5Hr1G064800.1	4	0.81	89	0	0	0	0	3	2	UAUCCUUCUCGGCUGUAGCUU	..o.||||||||||||||||o	UGGCGAAGAGCCGACAUCGAG	3590	HORVU5Hr1G064800
Fg-sRNA-167	HORVU0Hr1G025120.1	4	0.81	37	0	0	0	0	3	2	UAUCCUUCUCGGCUGUAGCUU	..o.||||||||||||||||o	UGGCGAAGAGCCGACAUCGAG	3590	HORVU0Hr1G025120
Fg-sRNA-167	HORVU5Hr1G068860.1	4	0.81	250	0	0	0	0	3	2	UAUCCUUCUCGGCUGUAGCUU	..o.||||||||||||||||o	UGGCGAAGAGCCGACAUCGAG	3590	HORVU5Hr1G068860
Fg-sRNA-167	HORVU2Hr1G016510.2	4	0.76	1333	0	1	1	0	1	0	UAUCCUUCUCGGCUGUAGCUU	||.|||||||o||.|||||||	AUUGGAAGAGUCGUCAUCGAA	3590	HORVU2Hr1G016510
Fg-sRNA-167	HORVU6Hr1G075100.3	5	0.64	1030	0	2	0	0	1	0	UAUCCUUCUCGGCUGUAGCUU	||||.|||||||.|||||.||	AUAGAAAGAGCCCACAUCCAA	3590	HORVU6Hr1G075100
Fg-sRNA-167	HORVU6Hr1G009280.5	4.5	0.75	1011	0	1	0	0	2	1	UAUCCUUCUCGGCUGUAGCUU	.|.|||o||||||||||.|||	CUUGGAGGAGCCGACAUGGAA	3590	HORVU6Hr1G009280
Fg-sRNA-167	HORVU5Hr1G046240.2	6	0.72	2029	0	2	0	0	2	0	UAUCCUUCUCGGCUGUAGCUU	|.|||||||||||.||||.|.	ACAGGAAGAGCCGCCAUCAAU	3590	HORVU5Hr1G046240
Fg-sRNA-167	HORVU5Hr1G069950.1	4.5	0.8	1040	0	0	1	0	3	1	UAUCCUUCUCGGCUGUAGCUU	o||||||..||||||||||o.	GUAGGAAAUGCCGACAUCGGC	3590	HORVU5Hr1G069950
Fg-sRNA-167	HORVU1Hr1G076190.8	5.5	0.71	31	0	1	0	0	3	1	UAUCCUUCUCGGCUGUAGCUU	...||o||||||||||.||||	CCCGGGAGAGCCGACACCGAA	3590	HORVU1Hr1G076190
Fg-sRNA-168	HORVU0Hr1G023910.6	0	1	529	0	0	0	0	0	0	UUUCCUAGCUAUCCGGUGUGA	|||||||||||||||||||||	AAAGGAUCGAUAGGCCACACU	3589	HORVU0Hr1G023910
Fg-sRNA-168	HORVU5Hr1G000840.1	2	0.9	29	0	1	0	0	0	0	UUUCCUAGCUAUCCGGUGUGA	||||||||||||||||.||||	AAAGGAUCGAUAGGCCCCACU	3589	HORVU5Hr1G000840
Fg-sRNA-168	HORVU7Hr1G107130.1	1	0.99	124	0	0	1	0	0	0	UUUCCUAGCUAUCCGGUGUGA	||||||||||||||||||o||	AAAGGAUCGAUAGGCCACGCU	3589	HORVU7Hr1G107130
Fg-sRNA-168	HORVU5Hr1G015390.6	1	0.99	297	0	0	1	0	0	0	UUUCCUAGCUAUCCGGUGUGA	||||||||||||||||||o||	AAAGGAUCGAUAGGCCACGCU	3589	HORVU5Hr1G015390
Fg-sRNA-168	HORVU1Hr1G027220.1	1	0.99	345	0	0	1	0	0	0	UUUCCUAGCUAUCCGGUGUGA	||||||||||||||||||o||	AAAGGAUCGAUAGGCCACGCU	3589	HORVU1Hr1G027220
Fg-sRNA-168	HORVU1Hr1G026870.1	1	0.99	367	0	0	1	0	0	0	UUUCCUAGCUAUCCGGUGUGA	||||||||||||||||||o||	AAAGGAUCGAUAGGCCACGCU	3589	HORVU1Hr1G026870
Fg-sRNA-168	HORVU5Hr1G025230.1	1	0.99	84	0	0	1	0	0	0	UUUCCUAGCUAUCCGGUGUGA	||||||||||||||||||o||	AAAGGAUCGAUAGGCCACGCU	3589	HORVU5Hr1G025230
Fg-sRNA-168	HORVU2Hr1G053660.1	1	0.99	80	0	0	1	0	0	0	UUUCCUAGCUAUCCGGUGUGA	||||||||||||||||||o||	AAAGGAUCGAUAGGCCACGCU	3589	HORVU2Hr1G053660
Fg-sRNA-168	HORVU5Hr1G016060.6	1	0.99	323	0	0	1	0	0	0	UUUCCUAGCUAUCCGGUGUGA	||||||||||||||||||o||	AAAGGAUCGAUAGGCCACGCU	3589	HORVU5Hr1G016060
Fg-sRNA-168	HORVU1Hr1G027360.1	1	0.99	389	0	0	1	0	0	0	UUUCCUAGCUAUCCGGUGUGA	|||||||||o|||||||||||	AAAGGAUCGGUAGGCCACACU	3589	HORVU1Hr1G027360
Fg-sRNA-168	HORVU0Hr1G035470.1	1	0.99	386	0	0	1	0	0	0	UUUCCUAGCUAUCCGGUGUGA	||||||||||||||||||o||	AAAGGAUCGAUAGGCCACGCU	3589	HORVU0Hr1G035470
Fg-sRNA-168	HORVU1Hr1G026920.6	1	0.99	160	0	0	1	0	0	0	UUUCCUAGCUAUCCGGUGUGA	||||||||||||||||||o||	AAAGGAUCGAUAGGCCACGCU	3589	HORVU1Hr1G026920
Fg-sRNA-168	HORVU2Hr1G039360.2	1	0.99	363	0	0	1	0	0	0	UUUCCUAGCUAUCCGGUGUGA	||||||||||||||||||o||	AAAGGAUCGAUAGGCCACGCU	3589	HORVU2Hr1G039360
Fg-sRNA-168	HORVU5Hr1G083980.1	1	0.99	621	0	0	1	0	0	0	UUUCCUAGCUAUCCGGUGUGA	||||||||||||||||||o||	AAAGGAUCGAUAGGCCACGCU	3589	HORVU5Hr1G083980
Fg-sRNA-168	HORVU2Hr1G053620.1	1	0.99	616	0	0	1	0	0	0	UUUCCUAGCUAUCCGGUGUGA	||||||||||||||||||o||	AAAGGAUCGAUAGGCCACGCU	3589	HORVU2Hr1G053620
Fg-sRNA-168	HORVU2Hr1G072920.1	1	0.99	617	0	0	1	0	0	0	UUUCCUAGCUAUCCGGUGUGA	||||||||||||||||||o||	AAAGGAUCGAUAGGCCACGCU	3589	HORVU2Hr1G072920
Fg-sRNA-168	HORVU5Hr1G049860.1	1	0.99	529	0	0	1	0	0	0	UUUCCUAGCUAUCCGGUGUGA	||||||||||||||||||o||	AAAGGAUCGAUAGGCCACGCU	3589	HORVU5Hr1G049860
Fg-sRNA-168	HORVU4Hr1G025510.1	1	0.99	1052	0	0	1	0	0	0	UUUCCUAGCUAUCCGGUGUGA	||||||||||||||||||o||	AAAGGAUCGAUAGGCCACGCU	3589	HORVU4Hr1G025510
Fg-sRNA-168	HORVU4Hr1G025470.4	1	0.99	621	0	0	1	0	0	0	UUUCCUAGCUAUCCGGUGUGA	||||||||||||||||||o||	AAAGGAUCGAUAGGCCACGCU	3589	HORVU4Hr1G025470
Fg-sRNA-168	HORVU2Hr1G072960.1	1	0.99	1864	0	0	1	0	0	0	UUUCCUAGCUAUCCGGUGUGA	||||||||||||||||||o||	AAAGGAUCGAUAGGCCACGCU	3589	HORVU2Hr1G072960
Fg-sRNA-168	HORVU4Hr1G025590.1	1	0.99	617	0	0	1	0	0	0	UUUCCUAGCUAUCCGGUGUGA	||||||||||||||||||o||	AAAGGAUCGAUAGGCCACGCU	3589	HORVU4Hr1G025590
Fg-sRNA-168	HORVU5Hr1G012990.1	1	0.99	534	0	0	1	0	0	0	UUUCCUAGCUAUCCGGUGUGA	||||||||||||||||||o||	AAAGGAUCGAUAGGCCACGCU	3589	HORVU5Hr1G012990
Fg-sRNA-168	HORVU2Hr1G039180.1	2	0.94	385	0	0	2	0	0	0	UUUCCUAGCUAUCCGGUGUGA	|||||||||||||||||oo||	AAAGGAUCGAUAGGCCAUGCU	3589	HORVU2Hr1G039180
Fg-sRNA-168	HORVU7Hr1G053550.3	2	0.94	236	0	0	2	0	0	0	UUUCCUAGCUAUCCGGUGUGA	|||||||||||||||||oo||	AAAGGAUCGAUAGGCCAUGCU	3589	HORVU7Hr1G053550
Fg-sRNA-168	HORVU2Hr1G039150.1	2	0.94	523	0	0	2	0	0	0	UUUCCUAGCUAUCCGGUGUGA	|||||||||||||||||oo||	AAAGGAUCGAUAGGCCAUGCU	3589	HORVU2Hr1G039150
Fg-sRNA-168	HORVU1Hr1G027300.1	3	0.84	149	0	0	1	0	2	0	UUUCCUAGCUAUCCGGUGUGA	||||||||.|||||||||o|.	AAAGGAUCAAUAGGCCACGC	3589	HORVU1Hr1G027300
Fg-sRNA-168	HORVU6Hr1G034660.11	5	0.71	1669	0	1	1	0	2	0	UUUCCUAGCUAUCCGGUGUGA	||||.||||||.|||||||o.	AAAGCAUCGAUUGGCCACAUG	3589	HORVU6Hr1G034660
Fg-sRNA-168	HORVU3Hr1G041760.2	4.5	0.67	311	0	1	0	0	2	1	UUUCCUAGCUAUCCGGUGUGA	|||||.|o.||||||||.|||	AAAGGUUUUAUAGGCCAGACU	3589	HORVU3Hr1G041760
Fg-sRNA-168	HORVU2Hr1G077000.3	5	0.73	2675	0	1	2	0	1	0	UUUCCUAGCUAUCCGGUGUGA	|||||||.|.||||o||||o|	AAAGGAUGGCUAGGUCACAUU	3589	HORVU2Hr1G077000
Fg-sRNA-169	HORVU4Hr1G017290.3	4	0.68	146	0	1	0	0	2	0	GUGCAGGAUAAGAUAAUAAGGU	|||.|.||||||||||.|||||	CACUUGCUAUUCUAUUCUUCCA	3533	HORVU4Hr1G017290
Fg-sRNA-169	HORVU0Hr1G012050.1	5	0.64	419	0	1	1	0	2	0	GUGCAGGAUAAGAUAAUAAGGU	.||.|||||||.||||||||o|	GACUUCCUAUUGUAUUAUUCUA	3533	HORVU0Hr1G012050
Fg-sRNA-169	HORVU6Hr1G040920.34	5	0.61	669	0	1	0	0	2	2	GUGCAGGAUAAGAUAAUAAGGU	o.o|.||||||||.||||||||	UCUGCCCUAUUCUUUUAUUCCA	3533	HORVU6Hr1G040920
Fg-sRNA-169	HORVU7Hr1G066510.11	4	0.77	1225	0	0	1	0	2	2	GUGCAGGAUAAGAUAAUAAGGU	o|..||||||||||||o||||o	UAGUUCCUAUUCUAUUGUUCCG	3533	HORVU7Hr1G066510
Fg-sRNA-169	HORVU5Hr1G092620.2	4.5	0.78	324	0	1	1	0	1	1	GUGCAGGAUAAGAUAAUAAGGU	||o||||||.|.|o||||||||	CAUGUCCUAGUAUGUUAUUCCA	3533	HORVU5Hr1G092620
Fg-sRNA-169	HORVU7Hr1G108540.3	2.5	0.78	4646	0	0	0	0	1	3	GUGCAGGAUAAGAUAAUAAGGU	||o|.|o|o|||||||||||||	CAUGACUUGUUCUAUUAUUCCA	3533	HORVU7Hr1G108540
Fg-sRNA-169	HORVU5Hr1G124090.5	6	0.63	540	0	1	0	0	3	2	GUGCAGGAUAAGAUAAUAAGGU	o.o|||||.|||||||.||||.	UUUGUCCUUUUCUAUUUUUCCU	3533	HORVU5Hr1G124090
Fg-sRNA-170	HORVU5Hr1G047110.1	3.5	0.8	1914	0	1	1	0	0	1	GGAGUCAGGGGUGGUCCCAUA	||||||||o|o||||||.|||	CCUCAGUCUCUACCAGGAUAU	3502	HORVU5Hr1G047110
Fg-sRNA-170	HORVU3Hr1G023220.11	3	0.81	2452	0	0	1	0	1	2	GGAGUCAGGGGUGGUCCCAUA	oo|||||.||||||o||||||	UUUCAGUGCCCACCGGGGUAU	3502	HORVU3Hr1G023220
Fg-sRNA-170	HORVU5Hr1G056170.3	6	0.81	554	0	2	0	0	2	0	GGAGUCAGGGGUGGUCCCAUA	|||||||.|||||||||.|..	CCUCAGUGCCCACCAGGUUUC	3502	HORVU5Hr1G056170
Fg-sRNA-170	HORVU4Hr1G061680.1	5	0.67	513	0	1	0	0	3	0	GGAGUCAGGGGUGGUCCCAUA	||.|||||.||||||||.||.	CCCCAGUCACCACCAGGUUAA	3502	HORVU4Hr1G061680
Fg-sRNA-170	HORVU7Hr1G081350.3	5	0.63	2826	0	1	0	0	2	2	GGAGUCAGGGGUGGUCCCAUA	.o.||||o|||||||||.|||	AUGCAGUUCCCACCAGGAUAU	3502	HORVU7Hr1G081350
Fg-sRNA-170	HORVU4Hr1G057170.1	6	0.79	1621	0	2	1	0	1	0	GGAGUCAGGGGUGGUCCCAUA	||||||.|||||||||.|.o|	CCUCAGCCCCCACCAGAGGGU	3502	HORVU4Hr1G057170
Fg-sRNA-170	HORVU4Hr1G057210.1	6	0.79	367	0	2	1	0	1	0	GGAGUCAGGGGUGGUCCCAUA	||||||.|||||||||.|.o|	CCUCAGCCCCCACCAGAGGGU	3502	HORVU4Hr1G057210
Fg-sRNA-171	HORVU2Hr1G036490.3	5	0.65	909	0	0	0	0	4	2	ACGGGCCAGCCUGUCGGCGUUUU	..o|o||||.||||||||||||.	AUUCUGGUCAGACAGCCGCAAAU	3499	HORVU2Hr1G036490
Fg-sRNA-171	HORVU2Hr1G091720.2	4	0.64	203	0	0	0	0	3	2	ACGGGCCAGCCUGUCGGCGUUUU	|.o.|.||o||||||||||||||	UUUGCUGUUGGACAGCCGCAAAA	3499	HORVU2Hr1G091720
Fg-sRNA-171	HORVU4Hr1G075630.1	4	0.72	504	1	0	0	0	2	0	ACGGGCCAGCCUGUCGGCGUUUU	|||||.||.|||||.||||||||	UGCCCUGUGGGACA-CCGCAAAA	3499	HORVU4Hr1G075630
Fg-sRNA-172	HORVU3Hr1G050820.26	5	0.63	66	0	1	0	0	3	0	GGCAUGGUCAAGAUUCAACCA	...||||||.|||||||||||	AAUUACCAGCUCUAAGUUGGU	3493	HORVU3Hr1G050820
Fg-sRNA-172	HORVU0Hr1G023910.7	6	0.84	519	0	2	1	0	1	0	GGCAUGGUCAAGAUUCAACCA	|||||||||||||o|||.|..	CCGUACCAGUUCUGAGUCGAC	3493	HORVU0Hr1G023910
Fg-sRNA-172	HORVU5Hr1G015390.1	6	0.84	240	0	2	1	0	1	0	GGCAUGGUCAAGAUUCAACCA	|||||||||||||o|||.|..	CCGUACCAGUUCUGAGUCGAC	3493	HORVU5Hr1G015390
Fg-sRNA-172	HORVU1Hr1G026920.3	6	0.84	824	0	2	1	0	1	0	GGCAUGGUCAAGAUUCAACCA	|||||||||||||o|||.|..	CCGUACCAGUUCUGAGUCGAC	3493	HORVU1Hr1G026920
Fg-sRNA-172	HORVU5Hr1G049860.1	6	0.84	1312	0	2	1	0	1	0	GGCAUGGUCAAGAUUCAACCA	|||||||||||||o|||.|..	CCGUACCAGUUCUGAGUCGAC	3493	HORVU5Hr1G049860
Fg-sRNA-172	HORVU4Hr1G025470.1	6	0.84	367	0	2	1	0	1	0	GGCAUGGUCAAGAUUCAACCA	|||||||||||||o|||.|..	CCGUACCAGUUCUGAGUCGAG	3493	HORVU4Hr1G025470
Fg-sRNA-172	HORVU4Hr1G025570.1	6	0.84	17	0	2	1	0	1	0	GGCAUGGUCAAGAUUCAACCA	|||||||||||||o|||.|..	CCGUACCAGUUCUGAGUCGAC	3493	HORVU4Hr1G025570
Fg-sRNA-172	HORVU5Hr1G016060.1	6	0.84	1190	0	2	1	0	1	0	GGCAUGGUCAAGAUUCAACCA	|||||||||||||o|||.|..	CCGUACCAGUUCUGAGUCGAC	3493	HORVU5Hr1G016060
Fg-sRNA-172	HORVU4Hr1G025510.5	6	0.84	2067	0	2	1	0	1	0	GGCAUGGUCAAGAUUCAACCA	|||||||||||||o|||.|..	CCGUACCAGUUCUGAGUCGAC	3493	HORVU4Hr1G025510
Fg-sRNA-172	HORVU2Hr1G072960.1	6	0.84	2520	0	2	1	0	1	0	GGCAUGGUCAAGAUUCAACCA	|||||||||||||o|||.|..	CCGUACCAGUUCUGAGUCGAC	3493	HORVU2Hr1G072960
Fg-sRNA-172	HORVU4Hr1G025590.1	6	0.84	1272	0	2	1	0	1	0	GGCAUGGUCAAGAUUCAACCA	|||||||||||||o|||.|..	CCGUACCAGUUCUGAGUCGAC	3493	HORVU4Hr1G025590
Fg-sRNA-172	HORVU3Hr1G070050.16	5.5	0.59	257	0	1	0	0	3	1	GGCAUGGUCAAGAUUCAACCA	o|.||.|||||||||||||..	UCUUAACAGUUCUAAGUUGUC	3493	HORVU3Hr1G070050
Fg-sRNA-172	HORVU5Hr1G015520.2	6	0.74	16	0	2	1	0	1	0	GGCAUGGUCAAGAUUCAACCA	|||.|||||||||o|||.|.|	CCGCACCAGUUCUGAGUCGAU	3493	HORVU5Hr1G015520
Fg-sRNA-173	HORVU4Hr1G010840.1	6	0.67	61	0	2	0	0	2	0	GUGGCAGGCUAGGGAUCAGCC	.|||||||||||||.||.||.	AACCGUCCGAUCCCCAGCCGA	3489	HORVU4Hr1G010840
Fg-sRNA-173	HORVU0Hr1G017050.1	5.5	0.71	1522	0	2	0	0	1	1	GUGGCAGGCUAGGGAUCAGCC	o||||||.|||||||.|.|||	UACCGUCGGAUCCCUUGGCGG	3489	HORVU0Hr1G017050
Fg-sRNA-173	HORVU0Hr1G037800.1	4.5	0.76	1059	0	1	0	0	2	1	GUGGCAGGCUAGGGAUCAGCC	|o||||||.||||.||||||.	CGCCGUCCAAUCCGUAGUCGC	3489	HORVU0Hr1G037800
Fg-sRNA-173	HORVU0Hr1G015660.1	5	0.77	125	0	1	1	0	2	0	GUGGCAGGCUAGGGAUCAGCC	|.|||||||o|||||||.||.	CUCCGUCCGGUCCCUAGACGC	3489	HORVU0Hr1G015660
Fg-sRNA-173	HORVU4Hr1G008590.1	4.5	0.74	283	0	1	0	0	2	1	GUGGCAGGCUAGGGAUCAGCC	|o.||.||||||.||||||||	CGGCGCCCGAUCGCUAGUCGG	3489	HORVU4Hr1G008590
Fg-sRNA-177	HORVU4Hr1G049990.23	5.5	0.73	1948	0	2	0	0	1	1	UUAGACAGUUAGGAGUAACACA	|||o||||||.|||||.||||.	AAUUUGUCAAACCUCACUGUGA	3452	HORVU4Hr1G049990
Fg-sRNA-177	HORVU1Hr1G022290.2	4	0.64	644	0	0	1	0	3	0	UUAGACAGUUAGGAGUAACACA	||.|.||||.|o||||||||||	AACCAGUCAUUUCUCAUUGUGU	3452	HORVU1Hr1G022290
Fg-sRNA-179	HORVU4Hr1G025570.3	0	1	66	0	0	0	0	0	0	AACGAUGAUGGUGGUUCUAGACGU	||||||||||||||||||||||||	UUGCUACUACCACCAAGAUCUGCA	3375	HORVU4Hr1G025570
Fg-sRNA-179	HORVU5Hr1G015640.1	0	1	515	0	0	0	0	0	0	AACGAUGAUGGUGGUUCUAGACGU	||||||||||||||||||||||||	UUGCUACUACCACCAAGAUCUGCA	3375	HORVU5Hr1G015640
Fg-sRNA-179	HORVU6Hr1G024020.1	0	1	543	0	0	0	0	0	0	AACGAUGAUGGUGGUUCUAGACGU	||||||||||||||||||||||||	UUGCUACUACCACCAAGAUCUGCA	3375	HORVU6Hr1G024020
Fg-sRNA-179	HORVU5Hr1G083990.1	0	1	569	0	0	0	0	0	0	AACGAUGAUGGUGGUUCUAGACGU	||||||||||||||||||||||||	UUGCUACUACCACCAAGAUCUGCA	3375	HORVU5Hr1G083990
Fg-sRNA-179	HORVU5Hr1G015390.1	0	1	898	0	0	0	0	0	0	AACGAUGAUGGUGGUUCUAGACGU	||||||||||||||||||||||||	UUGCUACUACCACCAAGAUCUGCA	3375	HORVU5Hr1G015390
Fg-sRNA-179	HORVU4Hr1G025470.3	0	1	486	0	0	0	0	0	0	AACGAUGAUGGUGGUUCUAGACGU	||||||||||||||||||||||||	UUGCUACUACCACCAAGAUCUGCA	3375	HORVU4Hr1G025470
Fg-sRNA-179	HORVU5Hr1G049860.1	0	1	1034	0	0	0	0	0	0	AACGAUGAUGGUGGUUCUAGACGU	||||||||||||||||||||||||	UUGCUACUACCACCAAGAUCUGCA	3375	HORVU5Hr1G049860
Fg-sRNA-179	HORVU0Hr1G023910.8	0	1	1011	0	0	0	0	0	0	AACGAUGAUGGUGGUUCUAGACGU	||||||||||||||||||||||||	UUGCUACUACCACCAAGAUCUGCA	3375	HORVU0Hr1G023910
Fg-sRNA-179	HORVU1Hr1G026920.5	0	1	1473	0	0	0	0	0	0	AACGAUGAUGGUGGUUCUAGACGU	||||||||||||||||||||||||	UUGCUACUACCACCAAGAUCUGCA	3375	HORVU1Hr1G026920
Fg-sRNA-179	HORVU5Hr1G016060.1	0	1	1848	0	0	0	0	0	0	AACGAUGAUGGUGGUUCUAGACGU	||||||||||||||||||||||||	UUGCUACUACCACCAAGAUCUGCA	3375	HORVU5Hr1G016060
Fg-sRNA-179	HORVU2Hr1G039360.1	0	1	1900	0	0	0	0	0	0	AACGAUGAUGGUGGUUCUAGACGU	||||||||||||||||||||||||	UUGCUACUACCACCAAGAUCUGCA	3375	HORVU2Hr1G039360
Fg-sRNA-179	HORVU2Hr1G072960.1	0	1	3178	0	0	0	0	0	0	AACGAUGAUGGUGGUUCUAGACGU	||||||||||||||||||||||||	UUGCUACUACCACCAAGAUCUGCA	3375	HORVU2Hr1G072960
Fg-sRNA-179	HORVU4Hr1G025590.1	0	1	1930	0	0	0	0	0	0	AACGAUGAUGGUGGUUCUAGACGU	||||||||||||||||||||||||	UUGCUACUACCACCAAGAUCUGCA	3375	HORVU4Hr1G025590
Fg-sRNA-179	HORVU5Hr1G012990.1	0	1	1738	0	0	0	0	0	0	AACGAUGAUGGUGGUUCUAGACGU	||||||||||||||||||||||||	UUGCUACUACCACCAAGAUCUGCA	3375	HORVU5Hr1G012990
Fg-sRNA-179	HORVU7Hr1G053550.4	1	0.87	191	0	0	0	0	1	0	AACGAUGAUGGUGGUUCUAGACGU	||.|||||||||||||||||||||	UUUCUACUACCACCAAGAUCUGCA	3375	HORVU7Hr1G053550
Fg-sRNA-179	HORVU4Hr1G025510.4	2	0.91	436	0	1	0	0	0	0	AACGAUGAUGGUGGUUCUAGACGU	||||||||||||||||||||.|||	UUGCUACUACCACCAAGAUCCGCA	3375	HORVU4Hr1G025510
Fg-sRNA-179	HORVU2Hr1G039190.1	2	0.92	607	0	1	0	0	0	0	AACGAUGAUGGUGGUUCUAGACGU	|||||||||||||||.||||||||	UUGCUACUACCACCACGAUCUGCA	3375	HORVU2Hr1G039190
Fg-sRNA-179	HORVU1Hr1G027340.3	2	0.79	146	0	0	0	0	2	0	AACGAUGAUGGUGGUUCUAGACGU	||.|.|||||||||||||||||||	UUUCAACUACCACCAAGAUCUGCA	3375	HORVU1Hr1G027340
Fg-sRNA-179	HORVU7Hr1G111720.1	4.5	0.89	1196	0	1	0	0	1	3	AACGAUGAUGGUGGUUCUAGACGU	|||o|o||o|||||||||||||..	UUGUUGCUGCCACCAAGAUCUGAU	3375	HORVU7Hr1G111720
Fg-sRNA-179	HORVU3Hr1G031800.14	4.5	0.7	81	0	0	1	0	3	1	AACGAUGAUGGUGGUUCUAGACGU	..||||o||||.||||||||||o|	CCGCUAUUACCCCCAAGAUCUGUA	3375	HORVU3Hr1G031800
Fg-sRNA-179	HORVU2Hr1G043680.9	5.5	0.63	181	0	1	0	0	3	1	AACGAUGAUGGUGGUUCUAGACGU	.|||||||.|.o|.||||||||||	CUGCUACUUCAGCAAAGAUCUGCA	3375	HORVU2Hr1G043680
Fg-sRNA-179	HORVU5Hr1G010420.14	6	0.6	2034	0	1	0	0	4	0	AACGAUGAUGGUGGUUCUAGACGU	||.|.||.||||||||||.||||.	UUUCCACCACCACCAAGAACUGCC	3375	HORVU5Hr1G010420
Fg-sRNA-180	HORVU2Hr1G072960.1	1	0.94	1014	0	0	0	0	1	0	UCUGAUGCUGCCAUAGACUAGC	||||||.|||||||||||||||	AGACUAGGACGGUAUCUGAUCG	3367	HORVU2Hr1G072960
Fg-sRNA-180	HORVU0Hr1G023930.3	1	0.94	1756	0	0	0	0	1	0	UCUGAUGCUGCCAUAGACUAGC	||||||.|||||||||||||||	AGACUAGGACGGUAUCUGAUCG	3367	HORVU0Hr1G023930
Fg-sRNA-180	HORVU0Hr1G003660.1	1	0.94	934	0	0	0	0	1	0	UCUGAUGCUGCCAUAGACUAGC	||||||.|||||||||||||||	AGACUAGGACGGUAUCUGAUCG	3367	HORVU0Hr1G003660
Fg-sRNA-180	HORVU5Hr1G015600.3	1	0.94	912	0	0	0	0	1	0	UCUGAUGCUGCCAUAGACUAGC	||||||.|||||||||||||||	AGACUAGGACGGUAUCUGAUCG	3367	HORVU5Hr1G015600
Fg-sRNA-180	HORVU0Hr1G024030.2	1	0.94	1148	0	0	0	0	1	0	UCUGAUGCUGCCAUAGACUAGC	||||||.|||||||||||||||	AGACUAGGACGGUAUCUGAUCG	3367	HORVU0Hr1G024030
Fg-sRNA-180	HORVU1Hr1G026990.1	1	0.94	818	0	0	0	0	1	0	UCUGAUGCUGCCAUAGACUAGC	||||||.|||||||||||||||	AGACUAGGACGGUAUCUGAUCG	3367	HORVU1Hr1G026990
Fg-sRNA-180	HORVU7Hr1G101230.7	5.5	0.61	2117	0	1	0	0	3	1	UCUGAUGCUGCCAUAGACUAGC	|||.|||.|o|||||||.|||.	AGAGUACUAUGGUAUCUUAUCC	3367	HORVU7Hr1G101230
Fg-sRNA-181	HORVU5Hr1G015790.1	3	0.9	25	0	1	1	0	0	0	CGGCUGAAGGGAAUAGAUGUAAC	|||||||||||||o.||||||||	GCCGACUUCCCUUGCCUACAUUG	3358	HORVU5Hr1G015790
Fg-sRNA-181	HORVU2Hr1G039360.3	3	0.9	98	0	1	1	0	0	0	CGGCUGAAGGGAAUAGAUGUAAC	|||||||||||||o.||||||||	GCCGACUUCCCUUGCCUACAUUG	3358	HORVU2Hr1G039360
Fg-sRNA-181	HORVU5Hr1G015520.1	3	0.9	98	0	1	1	0	0	0	CGGCUGAAGGGAAUAGAUGUAAC	|||||||||||||o.||||||||	GCCGACUUCCCUUGCCUACAUUG	3358	HORVU5Hr1G015520
Fg-sRNA-181	HORVU0Hr1G033360.1	3	0.9	89	0	1	1	0	0	0	CGGCUGAAGGGAAUAGAUGUAAC	|||||||||||||o.||||||||	GCCGACUUCCCUUGCCUACAUUG	3358	HORVU0Hr1G033360
Fg-sRNA-181	HORVU3Hr1G016770.1	3	0.9	42	0	1	1	0	0	0	CGGCUGAAGGGAAUAGAUGUAAC	|||||||||||||o.||||||||	GCCGACUUCCCUUGCCUACAUUG	3358	HORVU3Hr1G016770
Fg-sRNA-181	HORVU5Hr1G015640.1	3	0.9	64	0	1	1	0	0	0	CGGCUGAAGGGAAUAGAUGUAAC	|||||||||||||o.||||||||	GCCGACUUCCCUUGCCUACAUUG	3358	HORVU5Hr1G015640
Fg-sRNA-181	HORVU6Hr1G024020.1	3	0.9	85	0	1	1	0	0	0	CGGCUGAAGGGAAUAGAUGUAAC	|||||||||||||o.||||||||	GCCGACUUCCCUUGCCUACAUUG	3358	HORVU6Hr1G024020
Fg-sRNA-181	HORVU5Hr1G083990.1	3	0.9	118	0	1	1	0	0	0	CGGCUGAAGGGAAUAGAUGUAAC	|||||||||||||o.||||||||	GCCGACUUCCCUUGCCUACAUUG	3358	HORVU5Hr1G083990
Fg-sRNA-181	HORVU2Hr1G123570.1	3	0.9	717	0	1	1	0	0	0	CGGCUGAAGGGAAUAGAUGUAAC	|||||||||||||o.||||||||	GCCGACUUCCCUUGCCUACAUUG	3358	HORVU2Hr1G123570
Fg-sRNA-181	HORVU4Hr1G025470.3	3	0.9	35	0	1	1	0	0	0	CGGCUGAAGGGAAUAGAUGUAAC	|||||||||||||o.||||||||	GCCGACUUCCCUUGCCUACAUUG	3358	HORVU4Hr1G025470
Fg-sRNA-181	HORVU0Hr1G023910.8	3	0.9	560	0	1	1	0	0	0	CGGCUGAAGGGAAUAGAUGUAAC	|||||||||||||o.||||||||	GCCGACUUCCCUUGCCUACAUUG	3358	HORVU0Hr1G023910
Fg-sRNA-181	HORVU4Hr1G025510.5	3	0.9	2480	0	1	1	0	0	0	CGGCUGAAGGGAAUAGAUGUAAC	|||||||||||||o.||||||||	GCCGACUUCCCUUGCCUACAUUG	3358	HORVU4Hr1G025510
Fg-sRNA-181	HORVU2Hr1G072960.1	3	0.9	2727	0	1	1	0	0	0	CGGCUGAAGGGAAUAGAUGUAAC	|||||||||||||o.||||||||	GCCGACUUCCCUUGCCUACAUUG	3358	HORVU2Hr1G072960
Fg-sRNA-181	HORVU4Hr1G025590.1	3	0.9	1479	0	1	1	0	0	0	CGGCUGAAGGGAAUAGAUGUAAC	|||||||||||||o.||||||||	GCCGACUUCCCUUGCCUACAUUG	3358	HORVU4Hr1G025590
Fg-sRNA-181	HORVU5Hr1G012990.1	3	0.9	1234	0	1	1	0	0	0	CGGCUGAAGGGAAUAGAUGUAAC	|||||||||||||o.||||||||	GCCGACUUCCCUUGCCUACAUUG	3358	HORVU5Hr1G012990
Fg-sRNA-181	HORVU5Hr1G015390.1	4	0.78	447	0	1	1	0	1	0	CGGCUGAAGGGAAUAGAUGUAAC	|||.|||||||||o.||||||||	GCCAACUUCCCUUGCCUACAUUG	3358	HORVU5Hr1G015390
Fg-sRNA-181	HORVU1Hr1G026920.3	4	0.82	1031	0	1	1	0	1	0	CGGCUGAAGGGAAUAGAUGUAAC	||.||||||||||o.||||||||	GCGGACUUCCCUUGCCUACAUUG	3358	HORVU1Hr1G026920
Fg-sRNA-181	HORVU5Hr1G016060.1	4	0.78	1397	0	1	1	0	1	0	CGGCUGAAGGGAAUAGAUGUAAC	|||.|||||||||o.||||||||	GCCAACUUCCCUUGCCUACAUUG	3358	HORVU5Hr1G016060
Fg-sRNA-181	HORVU7Hr1G053550.2	6	0.7	1232	0	2	1	0	1	0	CGGCUGAAGGGAAUAGAUGUAAC	.||||||||||.|o.||||||||	UCCGACUUCCCGUGCCUACAUUG	3358	HORVU7Hr1G053550
Fg-sRNA-181	HORVU6Hr1G076880.1	5	0.72	853	0	1	0	0	2	2	CGGCUGAAGGGAAUAGAUGUAAC	|o|||||.|o||||||||||.|.	GUCGACUACUCUUAUCUACAAUA	3358	HORVU6Hr1G076880
Fg-sRNA-181	HORVU7Hr1G040800.1	4.5	0.75	1543	0	0	1	0	3	1	CGGCUGAAGGGAAUAGAUGUAAC	||o|||.||.|||||||o||||.	GCUGACCUCGCUUAUCUGCAUUU	3358	HORVU7Hr1G040800
Fg-sRNA-182	HORVU2Hr1G097850.2	5.5	0.76	46	0	1	2	0	1	1	CGAGCUUGUCCGUACGGGCGGUCU	||.|||o|||||||.|o||||o||	GCCCGAGCAGGCAUCCUCGCCGGA	3323	HORVU2Hr1G097850
Fg-sRNA-184	HORVU5Hr1G059310.2	5.5	0.7	1690	0	2	0	0	1	1	UGAGUAUAGAGAUGUUUCUAGCU	|o||||||||.|||||||.||.|	AUUCAUAUCUGUACAAAGUUCCA	3293	HORVU5Hr1G059310
Fg-sRNA-184	HORVU7Hr1G096460.27	5	0.68	2100	0	1	2	0	1	0	UGAGUAUAGAGAUGUUUCUAGCU	|.|||||||||||||o|.||o||	AAUCAUAUCUCUACAGACAUUGA	3293	HORVU7Hr1G096460
Fg-sRNA-184	HORVU5Hr1G088200.19	6	0.63	1283	0	2	0	0	1	2	UGAGUAUAGAGAUGUUUCUAGCU	oo||||||||.|||||||.||.|	GUUCAUAUCUGUACAAAGUUCCA	3293	HORVU5Hr1G088200
Fg-sRNA-184	HORVU3Hr1G097770.8	6	0.64	45	0	0	0	0	5	2	UGAGUAUAGAGAUGUUUCUAGCU	oo....|.|||||||||||||||	GUCACAACCUCUACAAAGAUCGA	3293	HORVU3Hr1G097770
Fg-sRNA-185	HORVU5Hr1G080900.14	3.5	0.79	1470	0	1	0	0	1	1	AAGGAUGGACUAGGCUCCAGUUG	|||||.||||o|||.||||||||	UUCCUUCCUGGUCCAAGGUCAAC	3288	HORVU5Hr1G080900
Fg-sRNA-185	HORVU1Hr1G004560.1	4	0.8	489	0	0	2	0	2	0	AAGGAUGGACUAGGCUCCAGUUG	.|||||||||||oo||||||||.	CUCCUACCUGAUUUGAGGUCAAA	3288	HORVU1Hr1G004560
Fg-sRNA-185	HORVU3Hr1G041600.19	5	0.62	418	0	1	1	0	2	0	AAGGAUGGACUAGGCUCCAGUUG	.|||||.|||||o||||.|||||	CUCCUAACUGAUUCGAGAUCAAC	3288	HORVU3Hr1G041600
Fg-sRNA-186	HORVU3Hr1G070760.1	4	0.78	150	0	1	0	0	1	2	GUGCAAGUCAACGCAACGGCGC	.o|||||o|||||||||.||||	GGCGUUCGGUUGCGUUGACGCG	3278	HORVU3Hr1G070760
Fg-sRNA-186	HORVU3Hr1G115520.7	4	0.7	2760	0	0	0	0	3	2	GUGCAAGUCAACGCAACGGCGC	oo||.||..|||||||||||||	UGCGCUCCUUUGCGUUGCCGCG	3278	HORVU3Hr1G115520
Fg-sRNA-186	HORVU7Hr1G097920.10	6	0.64	2536	0	1	1	0	3	0	GUGCAAGUCAACGCAACGGCGC	|||.|||.|||||.||||||o.	CACUUUCUGUUGCAUUGCCGUC	3278	HORVU7Hr1G097920
Fg-sRNA-187	HORVU3Hr1G065790.5	4.5	0.73	536	0	2	0	0	0	1	AUGACGAAUGUCCUGGCAAAG	||||||||o|||.|||.||||	UACUGCUUGCAGCACCUUUUC	3254	HORVU3Hr1G065790
Fg-sRNA-187	HORVU3Hr1G110480.15	4.5	0.83	382	0	1	0	0	2	1	AUGACGAAUGUCCUGGCAAAG	|o||||.|||||||||||.|.	UGCUGCGUACAGGACCGUGUG	3254	HORVU3Hr1G110480
Fg-sRNA-187	HORVU3Hr1G110240.1	4.5	0.83	394	0	1	0	0	2	1	AUGACGAAUGUCCUGGCAAAG	|o||||.|||||||||||.|.	UGCUGCGUACAGGACCGUGUG	3254	HORVU3Hr1G110240
Fg-sRNA-187	HORVU6Hr1G023770.5	5	0.6	440	0	1	0	0	2	2	AUGACGAAUGUCCUGGCAAAG	..o||o|||||||||.|||||	AUUUGUUUACAGGACAGUUUC	3254	HORVU6Hr1G023770
Fg-sRNA-187	HORVU6Hr1G078890.10	6	0.6	407	0	2	0	0	2	0	AUGACGAAUGUCCUGGCAAAG	|.||.|||||||||||..|||	UCCUACUUACAGGACCUAUUC	3254	HORVU6Hr1G078890
Fg-sRNA-187	HORVU4Hr1G083230.8	5	0.71	1075	0	2	0	0	0	2	AUGACGAAUGUCCUGGCAAAG	|o|||o|||||.|||||.|||	UGCUGUUUACAUGACCGAUUC	3254	HORVU4Hr1G083230
Fg-sRNA-187	HORVU2Hr1G009570.1	6	0.58	1420	0	2	0	0	2	0	AUGACGAAUGUCCUGGCAAAG	||||.|||..||||||.||||	UACUCCUUUGAGGACCCUUUC	3254	HORVU2Hr1G009570
Fg-sRNA-188	HORVU0Hr1G012230.3	4.5	0.67	2050	0	1	0	0	2	1	CGGGCCGGCCUGGUCAUGUGCG	.o||||||.|.|||||||||||	CUCCGGCCCGCCCAGUACACGC	3238	HORVU0Hr1G012230
Fg-sRNA-188	HORVU3Hr1G067110.1	2	0.77	1085	0	0	0	1	1	0	CGGGCCGGCCUGGUCAUGUGCG	||||||.||.||||||||||||	GCCCGG-CGCACCAGUACACGC	3238	HORVU3Hr1G067110
Fg-sRNA-188	HORVU4Hr1G011160.1	5	0.66	1628	0	1	0	0	3	0	CGGGCCGGCCUGGUCAUGUGCG	.|.|.|||||||||||||||.|	CCGCCGCCGGACCAGUACACCC	3238	HORVU4Hr1G011160
Fg-sRNA-188	HORVU3Hr1G069300.2	5	0.61	356	0	1	0	0	3	0	CGGGCCGGCCUGGUCAUGUGCG	.|||.||||.|||||.||||||	UCCCCGCCGCACCAGCACACGC	3238	HORVU3Hr1G069300
Fg-sRNA-188	HORVU4Hr1G073400.5	4.5	0.67	1876	0	0	0	0	4	1	CGGGCCGGCCUGGUCAUGUGCG	..||||.o|||||||||||||.	CGCCGGAUGGACCAGUACACGA	3238	HORVU4Hr1G073400
Fg-sRNA-188	HORVU2Hr1G014140.4	4.5	0.69	1878	0	1	0	0	2	1	CGGGCCGGCCUGGUCAUGUGCG	||.o.|||||||.|||||||||	GCGUUGCCGGACAAGUACACGC	3238	HORVU2Hr1G014140
Fg-sRNA-188	HORVU1Hr1G008340.2	6	0.63	277	0	2	0	0	2	0	CGGGCCGGCCUGGUCAUGUGCG	.||||||||.|||.|.||||||	CCCCGGCCGCACCCGAACACGC	3238	HORVU1Hr1G008340
Fg-sRNA-188	HORVU7Hr1G056410.1	5	0.71	4565	0	1	1	0	2	0	CGGGCCGGCCUGGUCAUGUGCG	||||.||||.o||.||||||||	GCCCCGCCGAGCCCGUACACGC	3238	HORVU7Hr1G056410
Fg-sRNA-188	HORVU7Hr1G092900.4	6	0.65	394	0	1	0	0	3	2	CGGGCCGGCCUGGUCAUGUGCG	.o..||||||||||||.||||o	CUGAGGCCGGACCAGUUCACGU	3238	HORVU7Hr1G092900
Fg-sRNA-189	HORVU0Hr1G024030.2	2.5	0.74	1235	0	0	0	0	2	1	AAUCAGAAGUUAUUUAGGUUCUU	||.|||||o.|||||||||||||	UUCGUCUUUCAUAAAUCCAAGAA	3232	HORVU0Hr1G024030
Fg-sRNA-189	HORVU5Hr1G015600.4	2.5	0.74	932	0	0	0	0	2	1	AAUCAGAAGUUAUUUAGGUUCUU	||.|||||o.|||||||||||||	UUCGUCUUUCAUAAAUCCAAGAA	3232	HORVU5Hr1G015600
Fg-sRNA-189	HORVU0Hr1G023930.1	2.5	0.74	1307	0	0	0	0	2	1	AAUCAGAAGUUAUUUAGGUUCUU	||.|||||o.|||||||||||||	UUCGUCUUUCAUAAAUCCAAGAA	3232	HORVU0Hr1G023930
Fg-sRNA-189	HORVU0Hr1G003660.1	2.5	0.74	1021	0	0	0	0	2	1	AAUCAGAAGUUAUUUAGGUUCUU	||.|||||o.|||||||||||||	UUCGUCUUUCAUAAAUCCAAGAA	3232	HORVU0Hr1G003660
Fg-sRNA-189	HORVU2Hr1G072960.1	2.5	0.74	1101	0	0	0	0	2	1	AAUCAGAAGUUAUUUAGGUUCUU	||.|||||o.|||||||||||||	UUCGUCUUUCAUAAAUCCAAGAA	3232	HORVU2Hr1G072960
Fg-sRNA-189	HORVU3Hr1G097100.1	4.5	0.65	85	0	1	0	0	2	1	AAUCAGAAGUUAUUUAGGUUCUU	||.|||||o.|.|||||||||||	UUCGUCUUUCACAAAUCCAAGAA	3232	HORVU3Hr1G097100
Fg-sRNA-190	HORVU7Hr1G104490.7	5	0.64	1188	0	1	0	0	3	0	GGCUGGGUUGAUGAUUAGGCG	.||||.||||||||||.|||.	GCGACACAACUACUAAGCCGA	3199	HORVU7Hr1G104490
Fg-sRNA-190	HORVU3Hr1G055910.8	5.5	0.79	3468	0	2	1	0	0	1	GGCUGGGUUGAUGAUUAGGCG	|||o|||||||||||||.o.|	CCGGCCCAACUACUAAUAUCC	3199	HORVU3Hr1G055910
Fg-sRNA-190	HORVU3Hr1G089170.11	5.5	0.64	258	0	2	0	0	1	1	GGCUGGGUUGAUGAUUAGGCG	o|.||||||||||.|||||.|	UCCACCCAACUACAAAUCCCC	3199	HORVU3Hr1G089170
Fg-sRNA-190	HORVU5Hr1G094580.5	4.5	0.74	686	0	1	0	0	2	1	GGCUGGGUUGAUGAUUAGGCG	.||.||||o|||||||.||||	GCGUCCCAGCUACUAACCCGC	3199	HORVU5Hr1G094580
Fg-sRNA-190	HORVU7Hr1G069710.19	5	0.7	19	0	1	1	0	2	0	GGCUGGGUUGAUGAUUAGGCG	|.|.||||||||||.o|||||	CAGCCCCAACUACUUGUCCGC	3199	HORVU7Hr1G069710
Fg-sRNA-190	HORVU1Hr1G076870.1	6	0.7	47	0	2	1	0	1	0	GGCUGGGUUGAUGAUUAGGCG	||.|||||||.|.|o||||||	CCAACCCAACAAAUGAUCCGC	3199	HORVU1Hr1G076870
Fg-sRNA-191	HORVU7Hr1G118240.11	4	0.69	776	0	1	0	0	2	0	AACUGUCCAAGAAGUUCCGGU	.|.|||||||||||||||.||	CUAACAGGUUCUUCAAGGGCA	3192	HORVU7Hr1G118240
Fg-sRNA-191	HORVU0Hr1G016330.9	4.5	0.77	36	0	2	0	0	0	1	AACUGUCCAAGAAGUUCCGGU	|||||||||||.||||.|||o	UUGACAGGUUCCUCAACGCCG	3192	HORVU0Hr1G016330
Fg-sRNA-191	HORVU4Hr1G066530.27	4.5	0.71	17	0	1	0	0	2	1	AACUGUCCAAGAAGUUCCGGU	.|||.||||||||||||||.o	CUGAAAGGUUCUUCAAGGCAG	3192	HORVU4Hr1G066530
Fg-sRNA-191	HORVU7Hr1G109250.13	5	0.76	3	0	2	0	0	1	0	AACUGUCCAAGAAGUUCCGGU	||.||||||||..||||||||	UUUACAGGUUCGACAAGGCCA	3192	HORVU7Hr1G109250
Fg-sRNA-191	HORVU6Hr1G014610.4	5	0.63	633	0	2	0	0	1	0	AACUGUCCAAGAAGUUCCGGU	||||||||.|||||||.|.||	UUGACAGGCUCUUCAAUGACA	3192	HORVU6Hr1G014610
Fg-sRNA-191	HORVU1Hr1G021250.1	5	0.72	1005	0	2	0	0	1	0	AACUGUCCAAGAAGUUCCGGU	|||||.|||.|.|||||||||	UUGACUGGUCCCUCAAGGCCA	3192	HORVU1Hr1G021250
Fg-sRNA-191	HORVU1Hr1G027420.5	6	0.68	2285	0	3	0	0	0	0	AACUGUCCAAGAAGUUCCGGU	||||||||||||.|||..|||	UUGACAGGUUCUGCAAACCCA	3192	HORVU1Hr1G027420
Fg-sRNA-192	HORVU0Hr1G019780.1	2.5	0.82	1533	0	0	0	0	2	1	CAGCUUCCUCUAAAUGUCUCU	||o|.|||||||||||||||.	GUUGCAGGAGAUUUACAGAGC	3163	HORVU0Hr1G019780
Fg-sRNA-192	HORVU2Hr1G113830.11	6	0.77	1644	0	3	0	0	0	0	CAGCUUCCUCUAAAUGUCUCU	||||||||||.|.|.||||||	GUCGAAGGAGUUAUUCAGAGA	3163	HORVU2Hr1G113830
Fg-sRNA-192	HORVU1Hr1G092950.2	6	0.65	135	0	2	0	0	2	0	CAGCUUCCUCUAAAUGUCUCU	|||||||.||||.||.||||.	GUCGAAGCAGAUGUAGAGAGC	3163	HORVU1Hr1G092950
Fg-sRNA-192	HORVU5Hr1G049420.1	4.5	0.8	565	0	1	1	0	1	1	CAGCUUCCUCUAAAUGUCUCU	|||||.||||||||o|||.|o	GUCGACGGAGAUUUGCAGUGG	3163	HORVU5Hr1G049420
Fg-sRNA-192	HORVU5Hr1G095440.13	6	0.63	1088	0	2	0	0	2	0	CAGCUUCCUCUAAAUGUCUCU	.|||||.||||..||||||||	UUCGAAAGAGAGCUACAGAGA	3163	HORVU5Hr1G095440
Fg-sRNA-192	HORVU1Hr1G028030.15	5	0.66	3418	0	1	1	0	2	0	CAGCUUCCUCUAAAUGUCUCU	.|.||||||||||.|o|||||	UUGGAAGGAGAUUGAUAGAGA	3163	HORVU1Hr1G028030
Fg-sRNA-193	HORVU5Hr1G039740.11	6	0.63	1803	0	1	2	0	2	0	CGAAUGUCCUGGCAAAGCGUGUCG	||||||||.|.|.|||o|||o|||	GCUUACAGAAGCAUUUUGCAUAGC	3153	HORVU5Hr1G039740
Fg-sRNA-193	HORVU7Hr1G053310.23	6	0.63	2003	0	1	2	0	2	0	CGAAUGUCCUGGCAAAGCGUGUCG	||||||||.|.|.|||o|||o|||	GCUUACAGAAGCAUUUUGCAUAGC	3153	HORVU7Hr1G053310
Fg-sRNA-195	HORVU2Hr1G072950.1	0	1	76	0	0	0	0	0	0	GUAGAUUCCCGUAGUGUCUGGAC	|||||||||||||||||||||||	CAUCUAAGGGCAUCACAGACCUG	3142	HORVU2Hr1G072950
Fg-sRNA-195	HORVU0Hr1G029350.1	0	1	475	0	0	0	0	0	0	GUAGAUUCCCGUAGUGUCUGGAC	|||||||||||||||||||||||	CAUCUAAGGGCAUCACAGACCUG	3142	HORVU0Hr1G029350
Fg-sRNA-195	HORVU1Hr1G026990.3	0	1	383	0	0	0	0	0	0	GUAGAUUCCCGUAGUGUCUGGAC	|||||||||||||||||||||||	CAUCUAAGGGCAUCACAGACCUG	3142	HORVU1Hr1G026990
Fg-sRNA-195	HORVU0Hr1G003660.1	0	1	501	0	0	0	0	0	0	GUAGAUUCCCGUAGUGUCUGGAC	|||||||||||||||||||||||	CAUCUAAGGGCAUCACAGACCUG	3142	HORVU0Hr1G003660
Fg-sRNA-195	HORVU0Hr1G023930.3	0	1	1419	0	0	0	0	0	0	GUAGAUUCCCGUAGUGUCUGGAC	|||||||||||||||||||||||	CAUCUAAGGGCAUCACAGACCUG	3142	HORVU0Hr1G023930
Fg-sRNA-195	HORVU0Hr1G024030.1	2	0.88	99	0	1	0	0	0	0	GUAGAUUCCCGUAGUGUCUGGAC	|||||||||||||||||.|||||	CAUCUAAGGGCAUCACAUACCUG	3142	HORVU0Hr1G024030
Fg-sRNA-195	HORVU5Hr1G015430.20	2	0.88	131	0	1	0	0	0	0	GUAGAUUCCCGUAGUGUCUGGAC	|||||||||||||||||.|||||	CAUCUAAGGGCAUCACAUACCUG	3142	HORVU5Hr1G015430
Fg-sRNA-195	HORVU5Hr1G015600.3	1	0.93	479	0	0	0	0	1	0	GUAGAUUCCCGUAGUGUCUGGAC	|||.|||||||||||||||||||	CAUGUAAGGGCAUCACAGACCUG	3142	HORVU5Hr1G015600
Fg-sRNA-195	HORVU2Hr1G107120.2	4.5	0.75	364	0	0	2	0	2	1	GUAGAUUCCCGUAGUGUCUGGAC	o|||.||||||||o||||||o|.	UAUCCAAGGGCAUUACAGACUUU	3142	HORVU2Hr1G107120
Fg-sRNA-195	HORVU5Hr1G011160.1	4.5	0.78	193	1	1	0	0	0	1	GUAGAUUCCCGUAGUGUCUGGAC	|||||o||||||.||.|||||||	CAUCUGAGGGCAACA-AGACCUG	3142	HORVU5Hr1G011160
Fg-sRNA-195	HORVU4Hr1G070310.22	5	0.75	1292	0	0	1	0	3	2	GUAGAUUCCCGUAGUGUCUGGAC	.o|o..|||||||||||||o|||	GGUUGCAGGGCAUCACAGAUCUG	3142	HORVU4Hr1G070310
Fg-sRNA-195	HORVU2Hr1G007400.1	6	0.64	491	1	1	0	0	1	2	GUAGAUUCCCGUAGUG-UCUGGAC	oo.|||||||||||||.|||.|||	UGACUAAGGGCAUCACAAGAACUG	3142	HORVU2Hr1G007400
Fg-sRNA-195	HORVU6Hr1G084300.25	6	0.75	518	0	1	1	0	3	0	GUAGAUUCCCGUAGUGUCUGGAC	||||..|||||||o||||||.|.	CAUCCUAGGGCAUUACAGACAUU	3142	HORVU6Hr1G084300
Fg-sRNA-197	HORVU2Hr1G072960.1	2.5	0.93	1006	0	1	0	0	0	1	AUACCAAUUCUGAUGCUGCCAU	|||||||o||||||.|||||||	UAUGGUUGAGACUAGGACGGUA	3105	HORVU2Hr1G072960
Fg-sRNA-197	HORVU0Hr1G023930.3	2.5	0.93	1748	0	1	0	0	0	1	AUACCAAUUCUGAUGCUGCCAU	|||||||o||||||.|||||||	UAUGGUUGAGACUAGGACGGUA	3105	HORVU0Hr1G023930
Fg-sRNA-197	HORVU0Hr1G003660.1	2.5	0.93	926	0	1	0	0	0	1	AUACCAAUUCUGAUGCUGCCAU	|||||||o||||||.|||||||	UAUGGUUGAGACUAGGACGGUA	3105	HORVU0Hr1G003660
Fg-sRNA-197	HORVU5Hr1G015600.3	2.5	0.93	904	0	1	0	0	0	1	AUACCAAUUCUGAUGCUGCCAU	|||||||o||||||.|||||||	UAUGGUUGAGACUAGGACGGUA	3105	HORVU5Hr1G015600
Fg-sRNA-197	HORVU0Hr1G024030.2	2.5	0.93	1140	0	1	0	0	0	1	AUACCAAUUCUGAUGCUGCCAU	|||||||o||||||.|||||||	UAUGGUUGAGACUAGGACGGUA	3105	HORVU0Hr1G024030
Fg-sRNA-197	HORVU1Hr1G026990.1	2.5	0.93	810	0	1	0	0	0	1	AUACCAAUUCUGAUGCUGCCAU	|||||||o||||||.|||||||	UAUGGUUGAGACUAGGACGGUA	3105	HORVU1Hr1G026990
Fg-sRNA-197	HORVU1Hr1G000720.5	5.5	0.68	1852	0	2	0	0	1	1	AUACCAAUUCUGAUGCUGCCAU	.|||||||o||.|||.||||||	GAUGGUUAGGAGUACAACGGUA	3105	HORVU1Hr1G000720
Fg-sRNA-197	HORVU5Hr1G097980.1	6	0.68	295	0	2	0	0	2	0	AUACCAAUUCUGAUGCUGCCAU	||.|||||.|.|||||||||.|	UACGGUUACGUCUACGACGGCA	3105	HORVU5Hr1G097980
Fg-sRNA-197	HORVU2Hr1G007840.4	5.5	0.77	1139	0	1	1	0	2	1	AUACCAAUUCUGAUGCUGCCAU	..|||||o|||.|o||||||||	GUUGGUUGAGAAUGCGACGGUA	3105	HORVU2Hr1G007840
Fg-sRNA-198	HORVU7Hr1G088210.16	2	0.83	59	0	0	1	0	1	0	CUCUUGUAGUCCUAGCCAGCU	.|||||||||||||||||o||	UAGAACAUCAGGAUCGGUUGA	3087	HORVU7Hr1G088210
Fg-sRNA-198	HORVU4Hr1G064000.8	5.5	0.64	424	0	1	1	0	2	1	CUCUUGUAGUCCUAGCCAGCU	.|.|||||||||||||||o.o	UACAACAUCAGGAUCGGUUUG	3087	HORVU4Hr1G064000
Fg-sRNA-198	HORVU3Hr1G036020.13	5	0.65	1763	0	1	1	0	2	0	CUCUUGUAGUCCUAGCCAGCU	.||.|||||.||||||||o||	UAGUACAUCUGGAUCGGUUGA	3087	HORVU3Hr1G036020
Fg-sRNA-198	HORVU3Hr1G023910.15	5	0.73	775	0	1	1	0	2	0	CUCUUGUAGUCCUAGCCAGCU	||||||.|||.|o|||||||.	GAGAACCUCAAGGUCGGUCGC	3087	HORVU3Hr1G023910
Fg-sRNA-199	HORVU7Hr1G118240.11	4	0.7	775	0	1	0	0	2	0	AUACUGUCCAAGAAGUUCCGGU	|.|.|||||||||||||||.||	UCUAACAGGUUCUUCAAGGGCA	3083	HORVU7Hr1G118240
Fg-sRNA-199	HORVU3Hr1G089450.15	5.5	0.72	1178	0	2	0	0	1	1	AUACUGUCCAAGAAGUUCCGGU	|||||||.||||||.|||||.o	UAUGACAAGUUCUUGAAGGCAG	3083	HORVU3Hr1G089450
Fg-sRNA-199	HORVU4Hr1G066530.27	5.5	0.68	16	0	1	0	0	3	1	AUACUGUCCAAGAAGUUCCGGU	..|||.||||||||||||||.o	GCUGAAAGGUUCUUCAAGGCAG	3083	HORVU4Hr1G066530
Fg-sRNA-199	HORVU2Hr1G023650.8	6	0.59	326	0	2	0	0	2	0	AUACUGUCCAAGAAGUUCCGGU	.||||||.||.|.|||||||||	CAUGACAUGUGCCUCAAGGCCA	3083	HORVU2Hr1G023650
Fg-sRNA-199	HORVU3Hr1G086480.2	5	0.62	835	0	1	1	0	2	0	AUACUGUCCAAGAAGUUCCGGU	.||||||||.||||||||.o||	CAUGACAGGGUCUUCAAGCUCA	3083	HORVU3Hr1G086480
Fg-sRNA-199	HORVU0Hr1G016330.9	5.5	0.7	35	0	2	0	0	1	1	AUACUGUCCAAGAAGUUCCGGU	|.||||||||||.||||.|||o	UUUGACAGGUUCCUCAACGCCG	3083	HORVU0Hr1G016330
Fg-sRNA-200	HORVU0Hr1G007420.9	4	0.71	3	0	0	0	0	4	0	UUUAUUGUGGCAGGCUAGGGA	.|||.||.||||||||||||.	CAAUCACCCCGUCCGAUCCCG	3082	HORVU0Hr1G007420
Fg-sRNA-200	HORVU1Hr1G022400.1	5	0.78	31	0	1	0	0	3	0	UUUAUUGUGGCAGGCUAGGGA	|..|||||||||||.|||||.	AUUUAACACCGUCCCAUCCCC	3082	HORVU1Hr1G022400
Fg-sRNA-200	HORVU6Hr1G011790.3	5.5	0.76	2827	0	1	0	0	3	1	UUUAUUGUGGCAGGCUAGGGA	.|.|o||||||||||||||..	CACUGACACCGUCCGAUCCAG	3082	HORVU6Hr1G011790
Fg-sRNA-200	HORVU7Hr1G060530.2	4	0.73	85	0	0	1	0	3	0	UUUAUUGUGGCAGGCUAGGGA	||.||..||||||||||||o|	AACUACGACCGUCCGAUCCUU	3082	HORVU7Hr1G060530
Fg-sRNA-201	HORVU3Hr1G116480.1	6	0.62	216	0	2	0	0	2	0	UAGCCGAACUCGGCUAUCAGGG	|.|||||.|||.|||.||||||	AGCGGCUGGAGACGACAGUCCC	3068	HORVU3Hr1G116480
Fg-sRNA-202	HORVU2Hr1G053660.1	0	1	430	0	0	0	0	0	0	UCUCAGUUCGAGUUGUCCCAGAA	|||||||||||||||||||||||	AGAGUCAAGCUCAACAGGGUCUU	3057	HORVU2Hr1G053660
Fg-sRNA-202	HORVU0Hr1G023910.7	0	1	213	0	0	0	0	0	0	UCUCAGUUCGAGUUGUCCCAGAA	|||||||||||||||||||||||	AGAGUCAAGCUCAACAGGGUCUU	3057	HORVU0Hr1G023910
Fg-sRNA-202	HORVU0Hr1G035470.1	0	1	736	0	0	0	0	0	0	UCUCAGUUCGAGUUGUCCCAGAA	|||||||||||||||||||||||	AGAGUCAAGCUCAACAGGGUCUU	3057	HORVU0Hr1G035470
Fg-sRNA-202	HORVU5Hr1G016060.2	0	1	883	0	0	0	0	0	0	UCUCAGUUCGAGUUGUCCCAGAA	|||||||||||||||||||||||	AGAGUCAAGCUCAACAGGGUCUU	3057	HORVU5Hr1G016060
Fg-sRNA-202	HORVU2Hr1G039150.1	0	1	873	0	0	0	0	0	0	UCUCAGUUCGAGUUGUCCCAGAA	|||||||||||||||||||||||	AGAGUCAAGCUCAACAGGGUCUU	3057	HORVU2Hr1G039150
Fg-sRNA-202	HORVU1Hr1G026920.1	0	1	859	0	0	0	0	0	0	UCUCAGUUCGAGUUGUCCCAGAA	|||||||||||||||||||||||	AGAGUCAAGCUCAACAGGGUCUU	3057	HORVU1Hr1G026920
Fg-sRNA-202	HORVU2Hr1G072920.1	0	1	967	0	0	0	0	0	0	UCUCAGUUCGAGUUGUCCCAGAA	|||||||||||||||||||||||	AGAGUCAAGCUCAACAGGGUCUU	3057	HORVU2Hr1G072920
Fg-sRNA-202	HORVU7Hr1G053550.2	0	1	719	0	0	0	0	0	0	UCUCAGUUCGAGUUGUCCCAGAA	|||||||||||||||||||||||	AGAGUCAAGCUCAACAGGGUCUU	3057	HORVU7Hr1G053550
Fg-sRNA-202	HORVU4Hr1G025510.1	0	1	1671	0	0	0	0	0	0	UCUCAGUUCGAGUUGUCCCAGAA	|||||||||||||||||||||||	AGAGUCAAGCUCAACAGGGUCUU	3057	HORVU4Hr1G025510
Fg-sRNA-202	HORVU2Hr1G039360.1	0	1	972	0	0	0	0	0	0	UCUCAGUUCGAGUUGUCCCAGAA	|||||||||||||||||||||||	AGAGUCAAGCUCAACAGGGUCUU	3057	HORVU2Hr1G039360
Fg-sRNA-202	HORVU4Hr1G025470.4	0	1	971	0	0	0	0	0	0	UCUCAGUUCGAGUUGUCCCAGAA	|||||||||||||||||||||||	AGAGUCAAGCUCAACAGGGUCUU	3057	HORVU4Hr1G025470
Fg-sRNA-202	HORVU2Hr1G072960.1	0	1	2214	0	0	0	0	0	0	UCUCAGUUCGAGUUGUCCCAGAA	|||||||||||||||||||||||	AGAGUCAAGCUCAACAGGGUCUU	3057	HORVU2Hr1G072960
Fg-sRNA-202	HORVU4Hr1G025590.1	0	1	966	0	0	0	0	0	0	UCUCAGUUCGAGUUGUCCCAGAA	|||||||||||||||||||||||	AGAGUCAAGCUCAACAGGGUCUU	3057	HORVU4Hr1G025590
Fg-sRNA-202	HORVU5Hr1G012990.1	0	1	884	0	0	0	0	0	0	UCUCAGUUCGAGUUGUCCCAGAA	|||||||||||||||||||||||	AGAGUCAAGCUCAACAGGGUCUU	3057	HORVU5Hr1G012990
Fg-sRNA-202	HORVU5Hr1G015390.2	0.5	0.99	966	0	0	0	0	0	1	UCUCAGUUCGAGUUGUCCCAGAA	||||||o||||||||||||||||	AGAGUCGAGCUCAACAGGGUCUU	3057	HORVU5Hr1G015390
Fg-sRNA-202	HORVU5Hr1G065420.12	5	0.74	558	0	1	0	0	3	0	UCUCAGUUCGAGUUGUCCCAGAA	|||.|||||.||||.|||||||.	AGAAUCAAGGUCAAGAGGGUCUG	3057	HORVU5Hr1G065420
Fg-sRNA-202	HORVU1Hr1G013870.2	3.5	0.8	373	0	0	1	0	2	1	UCUCAGUUCGAGUUGUCCCAGAA	o|||.|.|||||o||||||||||	GGAGCCCAGCUCGACAGGGUCUU	3057	HORVU1Hr1G013870
Fg-sRNA-202	HORVU2Hr1G082520.1	5	0.66	176	0	1	1	0	2	0	UCUCAGUUCGAGUUGUCCCAGAA	|.|||.||||||.||o|||||||	ACAGUAAAGCUCCACGGGGUCUU	3057	HORVU2Hr1G082520
Fg-sRNA-203	HORVU1Hr1G048530.1	6	0.72	827	0	1	0	0	4	0	CAGCUCUCGCGUGGUUUGGGCCGU	|.||||||||..||||||||||..	GGCGAGAGCGACCCAAACCCGGGC	3049	HORVU1Hr1G048530
Fg-sRNA-204	HORVU3Hr1G067530.15	6	0.59	465	0	2	1	0	1	0	AGAUUACGAAGGCCGUCAGAAU	|||||.|||||o|.||.|||||	UCUAAGGCUUCUGACAAUCUUA	3016	HORVU3Hr1G067530
Fg-sRNA-205	HORVU5Hr1G106170.8	6	0.63	524	0	1	2	0	2	0	AGUCGUCUAGCAUUGUUGUUCCGA	|||.||||||.|o||||||o.|||	UCACCAGAUCCUGACAACAGCGCU	3001	HORVU5Hr1G106170
Fg-sRNA-205	HORVU5Hr1G051360.7	6	0.62	330	0	1	1	0	3	0	AGUCGUCUAGCAUUGUUGUUCCGA	||||.|||||..|.||||||||o|	UCAGAAGAUCAAAUCAACAAGGUU	3001	HORVU5Hr1G051360
Fg-sRNA-205	HORVU3Hr1G002550.24	6	0.62	330	0	1	1	0	3	0	AGUCGUCUAGCAUUGUUGUUCCGA	||||.|||||..|.||||||||o|	UCAGAAGAUCAAAUCAACAAGGUU	3001	HORVU3Hr1G002550
Fg-sRNA-205	HORVU0Hr1G040310.2	5	0.71	2012	0	0	2	0	3	0	AGUCGUCUAGCAUUGUUGUUCCGA	|||..||||.|||o||||||||o|	UCACAAGAUGGUAGCAACAAGGUU	3001	HORVU0Hr1G040310
Fg-sRNA-206	HORVU3Hr1G102340.15	4	0.79	951	0	1	0	0	2	0	AGUCGUCUAGCAUUGUUGUUC	|.||||||||||||||.|||.	UGAGCAGAUCGUAACAUCAAA	2997	HORVU3Hr1G102340
Fg-sRNA-206	HORVU5Hr1G050820.5	5	0.79	447	0	1	2	0	1	0	AGUCGUCUAGCAUUGUUGUUC	||||||||||.|o|o|||||.	UCAGCAGAUCAUGAUAACAAA	2997	HORVU5Hr1G050820
Fg-sRNA-206	HORVU0Hr1G018290.1	5	0.63	196	0	1	0	0	3	0	AGUCGUCUAGCAUUGUUGUUC	||.|.|||||.|||||||||.	UCCGGAGAUCCUAACAACAAC	2997	HORVU0Hr1G018290
Fg-sRNA-206	HORVU1Hr1G003750.23	6	0.6	1567	0	2	1	0	1	0	AGUCGUCUAGCAUUGUUGUUC	.|||||||||.||||o|.|||	ACAGCAGAUCUUAACGAAAAG	2997	HORVU1Hr1G003750
Fg-sRNA-206	HORVU2Hr1G089640.3	5	0.57	1386	0	1	0	0	3	0	AGUCGUCUAGCAUUGUUGUUC	|||.||||.|.|||||||||.	UCAACAGAACUUAACAACAAA	2997	HORVU2Hr1G089640
Fg-sRNA-207	HORVU7Hr1G088210.16	3	0.9	60	0	1	1	0	0	0	UCUUGUAGUCCUAGCCAGCUAC	|||||||||||||||||o||.|	AGAACAUCAGGAUCGGUUGACG	2994	HORVU7Hr1G088210
Fg-sRNA-207	HORVU3Hr1G036020.1	3	0.77	3393	0	0	1	0	2	0	UCUUGUAGUCCUAGCCAGCUAC	||.|||||.||||||||o||||	AGUACAUCUGGAUCGGUUGAUG	2994	HORVU3Hr1G036020
Fg-sRNA-207	HORVU1Hr1G063470.8	5	0.64	170	0	1	0	0	2	2	UCUUGUAGUCCUAGCCAGCUAC	o.o|.|||||||||.|||||||	GCGAAAUCAGGAUCCGUCGAUG	2994	HORVU1Hr1G063470
Fg-sRNA-207	HORVU3Hr1G029880.1	5	0.69	989	0	1	0	1	2	0	UCUUGUA-GUCCUAGCCAGCUAC	.||||||.|||||||||.||||.	UGAACAUACAGGAUCGGGCGAUU	2994	HORVU3Hr1G029880
Fg-sRNA-207	HORVU5Hr1G035800.12	5	0.71	1063	0	1	1	0	2	0	UCUUGUAGUCCUAGCCAGCUAC	||||.|||.||||||||o|.||	AGAAGAUCUGGAUCGGUUGUUG	2994	HORVU5Hr1G035800
Fg-sRNA-207	HORVU7Hr1G052030.3	5	0.72	1599	0	1	1	0	2	0	UCUUGUAGUCCUAGCCAGCUAC	||||..|||||||o||.|||||	AGAAGCUCAGGAUUGGACGAUG	2994	HORVU7Hr1G052030
Fg-sRNA-207	HORVU6Hr1G045130.3	6	0.57	1191	0	1	1	0	3	0	UCUUGUAGUCCUAGCCAGCUAC	.||||||||.|||.|||o|||.	UGAACAUCAUGAUAGGUUGAUC	2994	HORVU6Hr1G045130
Fg-sRNA-208	HORVU1Hr1G025530.5	4.5	0.71	1874	0	1	0	0	2	1	CCUUCUCAAACAGUAGUAUGUU	|.|||o||||||||||||.||.	GCAAGGGUUUGUCAUCAUUCAU	2993	HORVU1Hr1G025530
Fg-sRNA-208	HORVU5Hr1G036400.14	4.5	0.61	1053	0	0	1	0	3	1	CCUUCUCAAACAGUAGUAUGUU	.|||||.||.||||||||||oo	CGAAGAAUUCGUCAUCAUACGG	2993	HORVU5Hr1G036400
Fg-sRNA-208	HORVU7Hr1G006600.2	5.5	0.62	131	0	1	1	0	2	1	CCUUCUCAAACAGUAGUAUGUU	..o||||||||||||.||o|||	AAGAGAGUUUGUCAUAAUGCAA	2993	HORVU7Hr1G006600
Fg-sRNA-209	HORVU4Hr1G025470.1	0	1	278	0	0	0	0	0	0	GUCUCGUGACCCGUCUUUAGU	|||||||||||||||||||||	CAGAGCACUGGGCAGAAAUCA	2989	HORVU4Hr1G025470
Fg-sRNA-209	HORVU7Hr1G053550.2	0	1	936	0	0	0	0	0	0	GUCUCGUGACCCGUCUUUAGU	|||||||||||||||||||||	CAGAGCACUGGGCAGAAAUCA	2989	HORVU7Hr1G053550
Fg-sRNA-209	HORVU2Hr1G072960.1	0	1	2431	0	0	0	0	0	0	GUCUCGUGACCCGUCUUUAGU	|||||||||||||||||||||	CAGAGCACUGGGCAGAAAUCA	2989	HORVU2Hr1G072960
Fg-sRNA-209	HORVU4Hr1G025590.1	0	1	1183	0	0	0	0	0	0	GUCUCGUGACCCGUCUUUAGU	|||||||||||||||||||||	CAGAGCACUGGGCAGAAAUCA	2989	HORVU4Hr1G025590
Fg-sRNA-209	HORVU5Hr1G012990.1	0	1	1101	0	0	0	0	0	0	GUCUCGUGACCCGUCUUUAGU	|||||||||||||||||||||	CAGAGCACUGGGCAGAAAUCA	2989	HORVU5Hr1G012990
Fg-sRNA-209	HORVU1Hr1G027280.1	2	0.91	62	0	1	0	0	0	0	GUCUCGUGACCCGUCUUUAGU	|||||||||||||.|||||||	CAGAGCACUGGGCCGAAAUCA	2989	HORVU1Hr1G027280
Fg-sRNA-209	HORVU5Hr1G015900.1	2	0.87	210	0	1	0	0	0	0	GUCUCGUGACCCGUCUUUAGU	||||||||||||.||||||||	CAGAGCACUGGGAAGAAAUCA	2989	HORVU5Hr1G015900
Fg-sRNA-209	HORVU2Hr1G072920.1	1	0.87	1184	0	0	0	0	1	0	GUCUCGUGACCCGUCUUUAGU	||.||||||||||||||||||	CACAGCACUGGGCAGAAAUCA	2989	HORVU2Hr1G072920
Fg-sRNA-209	HORVU1Hr1G026920.3	2	0.87	735	0	1	0	0	0	0	GUCUCGUGACCCGUCUUUAGU	|||||||||.|||||||||||	CAGAGCACUUGGCAGAAAUCA	2989	HORVU1Hr1G026920
Fg-sRNA-209	HORVU0Hr1G023910.4	2	0.87	1167	0	1	0	0	0	0	GUCUCGUGACCCGUCUUUAGU	||||||||||||.||||||||	CAGAGCACUGGGAAGAAAUCA	2989	HORVU0Hr1G023910
Fg-sRNA-209	HORVU5Hr1G015390.1	2	0.86	151	0	0	0	0	2	0	GUCUCGUGACCCGUCUUUAGU	||||||..|||||||||||||	CAGAGCUGUGGGCAGAAAUCA	2989	HORVU5Hr1G015390
Fg-sRNA-209	HORVU5Hr1G016060.1	2	0.86	1101	0	0	0	0	2	0	GUCUCGUGACCCGUCUUUAGU	||||||..|||||||||||||	CAGAGCUGUGGGCAGAAAUCA	2989	HORVU5Hr1G016060
Fg-sRNA-209	HORVU4Hr1G025510.5	3	0.83	1978	0	1	1	0	0	0	GUCUCGUGACCCGUCUUUAGU	|||||||||.||o||||||||	CAGAGCACUUGGUAGAAAUCA	2989	HORVU4Hr1G025510
Fg-sRNA-209	HORVU1Hr1G025390.19	4	0.85	1361	0	1	1	0	1	0	GUCUCGUGACCCGUCUUUAGU	|||||||||||||o.|||||.	CAGAGCACUGGGCGUAAAUCU	2989	HORVU1Hr1G025390
Fg-sRNA-209	HORVU2Hr1G071330.8	3	0.85	1809	0	1	0	1	0	0	GUCUCGU-GACCCGUCUUUAGU	|||||||.|||||||||.||||	CAGAGCACCUGGGCAGACAUCA	2989	HORVU2Hr1G071330
Fg-sRNA-209	HORVU2Hr1G039360.1	2	0.84	1189	0	0	0	0	1	2	GUCUCGUGACCCGUCUUUAGU	|o|||||o.||||||||||||	CGGAGCAUAGGGCAGAAAUCA	2989	HORVU2Hr1G039360
Fg-sRNA-209	HORVU5Hr1G124770.14	4	0.72	2074	0	1	0	0	2	0	GUCUCGUGACCCGUCUUUAGU	|||||.|.|||||||||||.|	CAGAGAAAUGGGCAGAAAUAA	2989	HORVU5Hr1G124770
Fg-sRNA-209	HORVU5Hr1G061950.1	6	0.75	1452	0	2	0	0	2	0	GUCUCGUGACCCGUCUUUAGU	||||.||||||||||||..|.	CAGACCACUGGGCAGAACCCU	2989	HORVU5Hr1G061950
Fg-sRNA-209	HORVU1Hr1G085730.9	5	0.59	472	0	1	0	0	3	0	GUCUCGUGACCCGUCUUUAGU	.||||||..|||.||||||||	AAGAGCAGGGGGAAGAAAUCA	2989	HORVU1Hr1G085730
Fg-sRNA-210	HORVU2Hr1G078260.5	5	0.71	88	0	2	0	0	1	0	CCGGUCAGGCCUGCGGAGUGA	.||||||||||.||||.||||	UGCCAGUCCGGCCGCCACACU	2984	HORVU2Hr1G078260
Fg-sRNA-210	HORVU3Hr1G007540.11	4.5	0.8	1375	0	2	0	0	0	1	CCGGUCAGGCCUGCGGAGUGA	||||o||||||.|||.|||||	GGCCGGUCCGGUCGCAUCACU	2984	HORVU3Hr1G007540
Fg-sRNA-210	HORVU3Hr1G007680.7	4.5	0.8	29	0	2	0	0	0	1	CCGGUCAGGCCUGCGGAGUGA	||||o||||||.|||.|||||	GGCCGGUCCGGUCGCAUCACU	2984	HORVU3Hr1G007680
Fg-sRNA-210	HORVU3Hr1G069070.2	4	0.85	570	0	0	2	0	2	0	CCGGUCAGGCCUGCGGAGUGA	||||.||||||o|||o||||.	GGCCCGUCCGGGCGCUUCACC	2984	HORVU3Hr1G069070
Fg-sRNA-210	HORVU6Hr1G035210.1	4.5	0.91	1769	0	1	1	0	1	1	CCGGUCAGGCCUGCGGAGUGA	||||o||||||.||||||o|.	GGCCGGUCCGGUCGCCUCGCA	2984	HORVU6Hr1G035210
Fg-sRNA-211	HORVU6Hr1G088710.18	5	0.61	1678	0	1	0	0	3	0	UCGUGCUGCCUCAAAUUGUUC	|.||.||||||.||||||||.	AUCAGGACGGAAUUUAACAAA	2977	HORVU6Hr1G088710
Fg-sRNA-212	HORVU5Hr1G012990.1	3.5	0.76	2312	0	1	0	0	1	1	UGCAGUCUUGGCGACGCUCGGAG	|||||||.|o||||.||||||||	ACGUCAGUAUCGCUUCGAGCCUC	2968	HORVU5Hr1G012990
Fg-sRNA-212	HORVU4Hr1G025590.1	3.5	0.76	2504	0	1	0	0	1	1	UGCAGUCUUGGCGACGCUCGGAG	|||||||.|o||||.||||||||	ACGUCAGUAUCGCUUCGAGCCUC	2968	HORVU4Hr1G025590
Fg-sRNA-212	HORVU0Hr1G023910.4	3.5	0.76	2488	0	1	0	0	1	1	UGCAGUCUUGGCGACGCUCGGAG	|||||||.|o||||.||||||||	ACGUCAGUAUCGCUUCGAGCCUC	2968	HORVU0Hr1G023910
Fg-sRNA-212	HORVU3Hr1G087690.2	3.5	0.85	943	0	1	0	0	1	1	UGCAGUCUUGGCGACGCUCGGAG	|||||||.o||||.|||||||||	ACGUCAGCGCCGCGGCGAGCCUC	2968	HORVU3Hr1G087690
Fg-sRNA-212	HORVU4Hr1G025470.1	3.5	0.76	1598	0	1	0	0	1	1	UGCAGUCUUGGCGACGCUCGGAG	|||||||.|o||||.||||||||	ACGUCAGUAUCGCUUCGAGCCUC	2968	HORVU4Hr1G025470
Fg-sRNA-212	HORVU5Hr1G015380.1	3.5	0.76	494	0	1	0	0	1	1	UGCAGUCUUGGCGACGCUCGGAG	|||||||.|o||||.||||||||	ACGUCAGUAUCGCUUCGAGCCUC	2968	HORVU5Hr1G015380
Fg-sRNA-212	HORVU7Hr1G053570.3	3.5	0.76	375	0	1	0	0	1	1	UGCAGUCUUGGCGACGCUCGGAG	|||||||.|o||||.||||||||	ACGUCAGUAUCGCUUCGAGCCUC	2968	HORVU7Hr1G053570
Fg-sRNA-212	HORVU0Hr1G033370.1	3.5	0.76	398	0	1	0	0	1	1	UGCAGUCUUGGCGACGCUCGGAG	|||||||.|o||||.||||||||	ACGUCAGUAUCGCUUCGAGCCUC	2968	HORVU0Hr1G033370
Fg-sRNA-212	HORVU2Hr1G123580.1	3.5	0.76	287	0	1	0	0	1	1	UGCAGUCUUGGCGACGCUCGGAG	|||||||.|o||||.||||||||	ACGUCAGUAUCGCUUCGAGCCUC	2968	HORVU2Hr1G123580
Fg-sRNA-212	HORVU1Hr1G027340.2	3.5	0.76	127	0	1	0	0	1	1	UGCAGUCUUGGCGACGCUCGGAG	|||||||.|o||||.||||||||	ACGUCAGUAUCGCUUCGAGCCUC	2968	HORVU1Hr1G027340
Fg-sRNA-212	HORVU6Hr1G024050.1	3.5	0.76	155	0	1	0	0	1	1	UGCAGUCUUGGCGACGCUCGGAG	|||||||.|o||||.||||||||	ACGUCAGUAUCGCUUCGAGCCUC	2968	HORVU6Hr1G024050
Fg-sRNA-212	HORVU4Hr1G025510.2	4.5	0.68	3424	0	1	0	0	2	1	UGCAGUCUUGGCGACGCUCGGAG	|||||||.|o.|||.||||||||	ACGUCAGUAUAGCUUCGAGCCUC	2968	HORVU4Hr1G025510
Fg-sRNA-212	HORVU2Hr1G039320.1	5.5	0.67	519	0	2	0	0	1	1	UGCAGUCUUGGCGACGCUCGGAG	|||||||.|o|.||.||||||||	ACGUCAGUAUCACUUCGAGCCUC	2968	HORVU2Hr1G039320
Fg-sRNA-212	HORVU0Hr1G024170.1	4.5	0.68	334	0	1	0	0	2	1	UGCAGUCUUGGCGACGCUCGGAG	|||||||.|o.|||.||||||||	ACGUCAGUAUAGCUUCGAGCCUC	2968	HORVU0Hr1G024170
Fg-sRNA-212	HORVU5Hr1G018480.1	6	0.68	1392	0	0	0	0	5	2	UGCAGUCUUGGCGACGCUCGGAG	oo...||||.||||||||||||.	GUCGGAGAAGCGCUGCGAGCCUA	2968	HORVU5Hr1G018480
Fg-sRNA-213	HORVU4Hr1G025470.1	0	1	274	0	0	0	0	0	0	GUAAGUCUCGUGACCCGUCUUU	||||||||||||||||||||||	CAUUCAGAGCACUGGGCAGAAA	2965	HORVU4Hr1G025470
Fg-sRNA-213	HORVU7Hr1G053550.2	0	1	932	0	0	0	0	0	0	GUAAGUCUCGUGACCCGUCUUU	||||||||||||||||||||||	CAUUCAGAGCACUGGGCAGAAA	2965	HORVU7Hr1G053550
Fg-sRNA-213	HORVU2Hr1G072960.1	0	1	2427	0	0	0	0	0	0	GUAAGUCUCGUGACCCGUCUUU	||||||||||||||||||||||	CAUUCAGAGCACUGGGCAGAAA	2965	HORVU2Hr1G072960
Fg-sRNA-213	HORVU4Hr1G025590.1	0	1	1179	0	0	0	0	0	0	GUAAGUCUCGUGACCCGUCUUU	||||||||||||||||||||||	CAUUCAGAGCACUGGGCAGAAA	2965	HORVU4Hr1G025590
Fg-sRNA-213	HORVU5Hr1G012990.1	0	1	1097	0	0	0	0	0	0	GUAAGUCUCGUGACCCGUCUUU	||||||||||||||||||||||	CAUUCAGAGCACUGGGCAGAAA	2965	HORVU5Hr1G012990
Fg-sRNA-213	HORVU1Hr1G027280.1	2	0.91	58	0	1	0	0	0	0	GUAAGUCUCGUGACCCGUCUUU	|||||||||||||||||.||||	CAUUCAGAGCACUGGGCCGAAA	2965	HORVU1Hr1G027280
Fg-sRNA-213	HORVU5Hr1G015900.1	2	0.87	206	0	1	0	0	0	0	GUAAGUCUCGUGACCCGUCUUU	||||||||||||||||.|||||	CAUUCAGAGCACUGGGAAGAAA	2965	HORVU5Hr1G015900
Fg-sRNA-213	HORVU2Hr1G072920.1	1	0.87	1180	0	0	0	0	1	0	GUAAGUCUCGUGACCCGUCUUU	||||||.|||||||||||||||	CAUUCACAGCACUGGGCAGAAA	2965	HORVU2Hr1G072920
Fg-sRNA-213	HORVU1Hr1G026920.3	2	0.87	731	0	1	0	0	0	0	GUAAGUCUCGUGACCCGUCUUU	|||||||||||||.||||||||	CAUUCAGAGCACUUGGCAGAAA	2965	HORVU1Hr1G026920
Fg-sRNA-213	HORVU0Hr1G023910.4	2	0.87	1163	0	1	0	0	0	0	GUAAGUCUCGUGACCCGUCUUU	||||||||||||||||.|||||	CAUUCAGAGCACUGGGAAGAAA	2965	HORVU0Hr1G023910
Fg-sRNA-213	HORVU5Hr1G015390.1	4	0.86	147	0	2	0	0	0	0	GUAAGUCUCGUGACCCGUCUUU	||||||||||..||||||||||	CAUUCAGAGCUGUGGGCAGAAA	2965	HORVU5Hr1G015390
Fg-sRNA-213	HORVU5Hr1G016060.1	4	0.86	1097	0	2	0	0	0	0	GUAAGUCUCGUGACCCGUCUUU	||||||||||..||||||||||	CAUUCAGAGCUGUGGGCAGAAA	2965	HORVU5Hr1G016060
Fg-sRNA-213	HORVU4Hr1G025510.5	3	0.83	1974	0	1	1	0	0	0	GUAAGUCUCGUGACCCGUCUUU	|||||||||||||.||o|||||	CAUUCAGAGCACUUGGUAGAAA	2965	HORVU4Hr1G025510
Fg-sRNA-213	HORVU2Hr1G039360.1	3.5	0.85	1185	0	1	1	0	0	1	GUAAGUCUCGUGACCCGUCUUU	|||||o|||||o.|||||||||	CAUUCGGAGCAUAGGGCAGAAA	2965	HORVU2Hr1G039360
Fg-sRNA-213	HORVU5Hr1G124770.14	4.5	0.67	2070	0	1	0	0	2	1	GUAAGUCUCGUGACCCGUCUUU	o|.||||||.|.||||||||||	UAAUCAGAGAAAUGGGCAGAAA	2965	HORVU5Hr1G124770
Fg-sRNA-213	HORVU5Hr1G061950.1	4.5	0.67	1448	0	0	0	0	4	1	GUAAGUCUCGUGACCCGUCUUU	o.|.||||.||||||||||||.	UUUCCAGACCACUGGGCAGAAC	2965	HORVU5Hr1G061950
Fg-sRNA-213	HORVU5Hr1G047630.9	4.5	0.67	763	1	0	0	0	2	1	GUAAGUCUCGUGACC-CGUCUUU	o.||||||.||||||.|||||||	UCUUCAGACCACUGGAGCAGAAA	2965	HORVU5Hr1G047630
Fg-sRNA-213	HORVU1Hr1G025390.19	5	0.71	1357	0	1	1	0	2	0	GUAAGUCUCGUGACCCGUCUUU	|.|.|||||||||||||o.|||	CCUACAGAGCACUGGGCGUAAA	2965	HORVU1Hr1G025390
Fg-sRNA-213	HORVU4Hr1G032550.56	6	0.63	468	0	1	0	0	4	0	GUAAGUCUCGUGACCCGUCUUU	.|.||||||.|||||||||.|.	AACUCAGAGAACUGGGCAGUAU	2965	HORVU4Hr1G032550
Fg-sRNA-214	HORVU3Hr1G073910.1	5	0.68	1774	0	0	1	0	4	0	GUCCCUUGAGCCUUCCGUGGCGU	.|.|||||||.||||||||||o.	GAAGGAACUCAGAAGGCACCGUC	2953	HORVU3Hr1G073910
Fg-sRNA-214	HORVU2Hr1G111030.2	5.5	0.87	294	0	1	2	0	1	1	GUCCCUUGAGCCUUCCGUGGCGU	|o||||||||||.o|||||||o.	CGGGGAACUCGGCGGGCACCGUC	2953	HORVU2Hr1G111030
Fg-sRNA-214	HORVU2Hr1G111060.2	5.5	0.87	236	0	1	2	0	1	1	GUCCCUUGAGCCUUCCGUGGCGU	|o||||||||||.o|||||||o.	CGGGGAACUCGGCGGGCACCGUC	2953	HORVU2Hr1G111060
Fg-sRNA-214	HORVU2Hr1G004900.1	6	0.68	837	0	1	0	0	3	2	GUCCCUUGAGCCUUCCGUGGCGU	.o|.||||.||||||||||||.o	AGGUGAACGCGGAAGGCACCGAG	2953	HORVU2Hr1G004900
Fg-sRNA-214	HORVU2Hr1G005040.1	6	0.68	807	0	1	0	0	3	2	GUCCCUUGAGCCUUCCGUGGCGU	.o|.||||.||||||||||||.o	AGGUGAACGCGGAAGGCACCGAG	2953	HORVU2Hr1G005040
Fg-sRNA-214	HORVU2Hr1G101810.1	6	0.76	506	0	1	0	0	3	2	GUCCCUUGAGCCUUCCGUGGCGU	o.||||o|.||||||||||||..	UUGGGAGCGCGGAAGGCACCGGC	2953	HORVU2Hr1G101810
Fg-sRNA-214	HORVU7Hr1G088730.2	6	0.67	1212	0	1	1	0	3	0	GUCCCUUGAGCCUUCCGUGGCGU	|||.||||||.||||||o||.|.	CAGAGAACUCCGAAGGCGCCUCU	2953	HORVU7Hr1G088730
Fg-sRNA-215	HORVU3Hr1G110480.15	4	0.84	381	0	1	0	0	1	2	GAUGACGAAUGUCCUGGCAAA	o|o||||.|||||||||||.|	UUGCUGCGUACAGGACCGUGU	2937	HORVU3Hr1G110480
Fg-sRNA-215	HORVU3Hr1G110240.1	4	0.84	393	0	1	0	0	1	2	GAUGACGAAUGUCCUGGCAAA	o|o||||.|||||||||||.|	UUGCUGCGUACAGGACCGUGU	2937	HORVU3Hr1G110240
Fg-sRNA-215	HORVU3Hr1G065790.5	5.5	0.7	535	0	2	1	0	0	1	GAUGACGAAUGUCCUGGCAAA	o||||||||o|||.|||.|||	UUACUGCUUGCAGCACCUUUU	2937	HORVU3Hr1G065790
Fg-sRNA-215	HORVU2Hr1G111030.10	6	0.74	195	0	2	1	0	1	0	GAUGACGAAUGUCCUGGCAAA	|||||.||||||||o||..||	CUACUCCUUACAGGGCCCAUU	2937	HORVU2Hr1G111030
Fg-sRNA-215	HORVU3Hr1G063720.1	5.5	0.73	357	0	2	1	0	0	1	GAUGACGAAUGUCCUGGCAAA	||o||||||||o|.|.|||||	CUGCUGCUUACGGCAACGUUU	2937	HORVU3Hr1G063720
Fg-sRNA-215	HORVU4Hr1G083230.8	5	0.76	1074	0	2	0	0	0	2	GAUGACGAAUGUCCUGGCAAA	||o|||o|||||.|||||.||	CUGCUGUUUACAUGACCGAUU	2937	HORVU4Hr1G083230
Fg-sRNA-216	HORVU0Hr1G023910.7	2	0.85	497	0	0	1	0	1	0	AUCUGUCAGUCUAAGGGGAAC	||.||||||o|||||||||||	UAAACAGUCGGAUUCCCCUUG	2928	HORVU0Hr1G023910
Fg-sRNA-216	HORVU2Hr1G072920.1	2	0.85	1251	0	0	1	0	1	0	AUCUGUCAGUCUAAGGGGAAC	||.||||||o|||||||||||	UAAACAGUCGGAUUCCCCUUG	2928	HORVU2Hr1G072920
Fg-sRNA-216	HORVU5Hr1G049860.1	2	0.85	1290	0	0	1	0	1	0	AUCUGUCAGUCUAAGGGGAAC	||.||||||o|||||||||||	UAAACAGUCGGAUUCCCCUUG	2928	HORVU5Hr1G049860
Fg-sRNA-216	HORVU4Hr1G025470.1	2	0.85	345	0	0	1	0	1	0	AUCUGUCAGUCUAAGGGGAAC	||.||||||o|||||||||||	UAAACAGUCGGAUUCCCCUUG	2928	HORVU4Hr1G025470
Fg-sRNA-216	HORVU7Hr1G053550.2	2	0.85	1003	0	0	1	0	1	0	AUCUGUCAGUCUAAGGGGAAC	||.||||||o|||||||||||	UAAACAGUCGGAUUCCCCUUG	2928	HORVU7Hr1G053550
Fg-sRNA-216	HORVU1Hr1G026920.2	2	0.85	1246	0	0	1	0	1	0	AUCUGUCAGUCUAAGGGGAAC	||.||||||o|||||||||||	UAAACAGUCGGAUUCCCCUUG	2928	HORVU1Hr1G026920
Fg-sRNA-216	HORVU4Hr1G025510.5	2	0.85	2045	0	0	1	0	1	0	AUCUGUCAGUCUAAGGGGAAC	||.||||||o|||||||||||	UAAACAGUCGGAUUCCCCUUG	2928	HORVU4Hr1G025510
Fg-sRNA-216	HORVU2Hr1G072960.1	2	0.85	2498	0	0	1	0	1	0	AUCUGUCAGUCUAAGGGGAAC	||.||||||o|||||||||||	UAAACAGUCGGAUUCCCCUUG	2928	HORVU2Hr1G072960
Fg-sRNA-216	HORVU4Hr1G025590.1	2	0.85	1250	0	0	1	0	1	0	AUCUGUCAGUCUAAGGGGAAC	||.||||||o|||||||||||	UAAACAGUCGGAUUCCCCUUG	2928	HORVU4Hr1G025590
Fg-sRNA-216	HORVU5Hr1G012990.1	2	0.85	1168	0	0	1	0	1	0	AUCUGUCAGUCUAAGGGGAAC	||.||||||o|||||||||||	UAAACAGUCGGAUUCCCCUUG	2928	HORVU5Hr1G012990
Fg-sRNA-216	HORVU5Hr1G015390.1	2.5	0.81	218	0	0	1	0	1	1	AUCUGUCAGUCUAAGGGGAAC	||.|o||||o|||||||||||	UAAAUAGUCGGAUUCCCCUUG	2928	HORVU5Hr1G015390
Fg-sRNA-216	HORVU5Hr1G016060.1	2.5	0.81	1168	0	0	1	0	1	1	AUCUGUCAGUCUAAGGGGAAC	||.|o||||o|||||||||||	UAAAUAGUCGGAUUCCCCUUG	2928	HORVU5Hr1G016060
Fg-sRNA-216	HORVU2Hr1G039360.1	2.5	0.79	1256	0	0	1	0	1	1	AUCUGUCAGUCUAAGGGGAAC	||.|||||oo|||||||||||	UAAACAGUUGGAUUCCCCUUG	2928	HORVU2Hr1G039360
Fg-sRNA-216	HORVU3Hr1G058170.3	5	0.59	374	0	1	0	0	3	0	AUCUGUCAGUCUAAGGGGAAC	||.||.||||.|||||||||.	UACACCGUCAUAUUCCCCUUC	2928	HORVU3Hr1G058170
Fg-sRNA-216	HORVU4Hr1G080050.2	5	0.7	376	0	1	2	0	1	0	AUCUGUCAGUCUAAGGGGAAC	|||||||.||||||||oo.||	UAGACAGACAGAUUCCUUGUG	2928	HORVU4Hr1G080050
Fg-sRNA-217	HORVU6Hr1G024210.1	5.5	0.78	267	0	2	1	0	0	1	CCACUUGUUAGGUUGCGAAUGG	|||||||||||||||.|||o.o	GGUGAACAAUCCAACACUUGGU	2923	HORVU6Hr1G024210
Fg-sRNA-217	HORVU5Hr1G015390.6	5.5	0.78	137	0	2	1	0	0	1	CCACUUGUUAGGUUGCGAAUGG	|||||||||||||||.|||o.o	GGUGAACAAUCCAACACUUGGU	2923	HORVU5Hr1G015390
Fg-sRNA-217	HORVU1Hr1G027220.1	5.5	0.78	185	0	2	1	0	0	1	CCACUUGUUAGGUUGCGAAUGG	|||||||||||||||.|||o.o	GGUGAACAAUCCAACACUUGGU	2923	HORVU1Hr1G027220
Fg-sRNA-217	HORVU1Hr1G026870.1	5.5	0.78	207	0	2	1	0	0	1	CCACUUGUUAGGUUGCGAAUGG	|||||||||||||||.|||o.o	GGUGAACAAUCCAACACUUGGU	2923	HORVU1Hr1G026870
Fg-sRNA-217	HORVU2Hr1G039180.1	5.5	0.78	225	0	2	1	0	0	1	CCACUUGUUAGGUUGCGAAUGG	|||||||||||||||.|||o.o	GGUGAACAAUCCAACACUUGGU	2923	HORVU2Hr1G039180
Fg-sRNA-217	HORVU1Hr1G027360.1	5.5	0.78	229	0	2	1	0	0	1	CCACUUGUUAGGUUGCGAAUGG	|||||||||||||||.|||o.o	GGUGAACAAUCCAACACUUGGU	2923	HORVU1Hr1G027360
Fg-sRNA-217	HORVU0Hr1G024120.1	5.5	0.76	461	0	2	1	0	0	1	CCACUUGUUAGGUUGCGAAUGG	|||||||||||||||.|||o.o	GGUGAACAAUCCAACCCUUGGU	2923	HORVU0Hr1G024120
Fg-sRNA-217	HORVU1Hr1G050020.1	5.5	0.78	457	0	2	1	0	0	1	CCACUUGUUAGGUUGCGAAUGG	|||||||||||||||.|||o.o	GGUGAACAAUCCAACACUUGGU	2923	HORVU1Hr1G050020
Fg-sRNA-217	HORVU5Hr1G024420.1	5.5	0.78	379	0	2	1	0	0	1	CCACUUGUUAGGUUGCGAAUGG	|||||||||||||||.|||o.o	GGUGAACAAUCCAACACUUGGU	2923	HORVU5Hr1G024420
Fg-sRNA-217	HORVU5Hr1G016060.7	5.5	0.78	154	0	2	1	0	0	1	CCACUUGUUAGGUUGCGAAUGG	|||||||||||||||.|||o.o	GGUGAACAAUCCAACACUUGGU	2923	HORVU5Hr1G016060
Fg-sRNA-217	HORVU0Hr1G035470.1	5.5	0.78	226	0	2	1	0	0	1	CCACUUGUUAGGUUGCGAAUGG	|||||||||||||||.|||o.o	GGUGAACAAUCCAACACUUGGU	2923	HORVU0Hr1G035470
Fg-sRNA-217	HORVU1Hr1G026920.6	5.5	0.78	1	0	2	1	0	0	1	CCACUUGUUAGGUUGCGAAUGG	|||||||||||||||.|||o.o	GGUGAACAAUCCAACACUUGGU	2923	HORVU1Hr1G026920
Fg-sRNA-217	HORVU2Hr1G039360.2	5.5	0.78	203	0	2	1	0	0	1	CCACUUGUUAGGUUGCGAAUGG	|||||||||||||||.|||o.o	GGUGAACAAUCCAACACUUGGU	2923	HORVU2Hr1G039360
Fg-sRNA-217	HORVU0Hr1G023910.1	5.5	0.78	110	0	2	1	0	0	1	CCACUUGUUAGGUUGCGAAUGG	|||||||||||||||.|||o.o	GGUGAACAAUCCAACACUUGGU	2923	HORVU0Hr1G023910
Fg-sRNA-217	HORVU5Hr1G083980.1	5.5	0.78	461	0	2	1	0	0	1	CCACUUGUUAGGUUGCGAAUGG	|||||||||||||||.|||o.o	GGUGAACAAUCCAACACUUGGU	2923	HORVU5Hr1G083980
Fg-sRNA-217	HORVU2Hr1G053620.1	5.5	0.78	456	0	2	1	0	0	1	CCACUUGUUAGGUUGCGAAUGG	|||||||||||||||.|||o.o	GGUGAACAAUCCAACACUUGGU	2923	HORVU2Hr1G053620
Fg-sRNA-217	HORVU2Hr1G072920.1	5.5	0.78	458	0	2	1	0	0	1	CCACUUGUUAGGUUGCGAAUGG	|||||||||||||||.|||o.o	GGUGAACAAUCCAACACUUGGU	2923	HORVU2Hr1G072920
Fg-sRNA-217	HORVU5Hr1G049860.1	5.5	0.78	369	0	2	1	0	0	1	CCACUUGUUAGGUUGCGAAUGG	|||||||||||||||.|||o.o	GGUGAACAAUCCAACACUUGGU	2923	HORVU5Hr1G049860
Fg-sRNA-217	HORVU4Hr1G025510.1	5.5	0.78	780	0	2	1	0	0	1	CCACUUGUUAGGUUGCGAAUGG	|||||||||||||||.|||o.o	GGUGAACAAUCCAACACUUGGU	2923	HORVU4Hr1G025510
Fg-sRNA-217	HORVU4Hr1G025470.4	5.5	0.78	461	0	2	1	0	0	1	CCACUUGUUAGGUUGCGAAUGG	|||||||||||||||.|||o.o	GGUGAACAAUCCAACACUUGGU	2923	HORVU4Hr1G025470
Fg-sRNA-217	HORVU4Hr1G025590.1	5.5	0.78	457	0	2	1	0	0	1	CCACUUGUUAGGUUGCGAAUGG	|||||||||||||||.|||o.o	GGUGAACAAUCCAACACUUGGU	2923	HORVU4Hr1G025590
Fg-sRNA-217	HORVU5Hr1G012990.1	5.5	0.78	374	0	2	1	0	0	1	CCACUUGUUAGGUUGCGAAUGG	|||||||||||||||.|||o.o	GGUGAACAAUCCAACACUUGGU	2923	HORVU5Hr1G012990
Fg-sRNA-217	HORVU3Hr1G070170.1	6	0.74	233	0	2	1	0	1	0	CCACUUGUUAGGUUGCGAAUGG	|||||||.||.||o||||.|||	GGUGAACCAUGCAGCGCUCACC	2923	HORVU3Hr1G070170
Fg-sRNA-217	HORVU2Hr1G102930.6	5	0.76	1260	0	1	2	0	1	0	CCACUUGUUAGGUUGCGAAUGG	|||||||||.o|o|||||||.|	GGUGAACAACUCGACGCUUAGC	2923	HORVU2Hr1G102930
Fg-sRNA-217	HORVU6Hr1G070060.4	5.5	0.62	1124	0	0	1	0	4	1	CCACUUGUUAGGUUGCGAAUGG	...||.||||||||o||||||o	CAGGAUCAAUCCAAUGCUUACU	2923	HORVU6Hr1G070060
Fg-sRNA-218	HORVU7Hr1G095020.6	2	0.87	638	0	0	0	0	2	0	UCCCGGGUACUGAAGGAGCCG	||||||..|||||||||||||	AGGGCCGUUGACUUCCUCGGC	2899	HORVU7Hr1G095020
Fg-sRNA-218	HORVU3Hr1G071290.10	2.5	0.78	1456	0	0	0	0	2	1	UCCCGGGUACUGAAGGAGCCG	|..|||||||||||||||||o	AAUGCCCAUGACUUCCUCGGU	2899	HORVU3Hr1G071290
Fg-sRNA-219	HORVU0Hr1G012230.3	4.5	0.66	2050	0	0	0	0	4	1	CGGGCCGGCCUGGUCAUGUGCGC	.o||||||.|.|||||||||||.	CUCCGGCCCGCCCAGUACACGCC	2854	HORVU0Hr1G012230
Fg-sRNA-219	HORVU3Hr1G067110.1	3	0.76	1085	0	0	0	1	2	0	CGGGCCGGCCUGGUCAUGUGCGC	||||||.||.||||||||||||.	GCCCGG-CGCACCAGUACACGCC	2854	HORVU3Hr1G067110
Fg-sRNA-219	HORVU4Hr1G011160.1	6	0.63	1628	0	1	0	0	4	0	CGGGCCGGCCUGGUCAUGUGCGC	.|.|.|||||||||||||||.|.	CCGCCGCCGGACCAGUACACCCU	2854	HORVU4Hr1G011160
Fg-sRNA-219	HORVU3Hr1G069300.2	6	0.61	356	0	1	0	0	4	0	CGGGCCGGCCUGGUCAUGUGCGC	.|||.||||.|||||.||||||.	UCCCCGCCGCACCAGCACACGCU	2854	HORVU3Hr1G069300
Fg-sRNA-219	HORVU2Hr1G014140.4	5.5	0.69	1878	0	1	0	0	3	1	CGGGCCGGCCUGGUCAUGUGCGC	||.o.|||||||.|||||||||.	GCGUUGCCGGACAAGUACACGCU	2854	HORVU2Hr1G014140
Fg-sRNA-220	HORVU6Hr1G024210.1	1	0.99	245	0	0	1	0	0	0	GUCGAGUGCAAGGGAUAAUCA	||||||||||||||||||o||	CAGCUCACGUUCCCUAUUGGU	2846	HORVU6Hr1G024210
Fg-sRNA-220	HORVU5Hr1G015390.6	1	0.99	115	0	0	1	0	0	0	GUCGAGUGCAAGGGAUAAUCA	||||||||||||||||||o||	CAGCUCACGUUCCCUAUUGGU	2846	HORVU5Hr1G015390
Fg-sRNA-220	HORVU2Hr1G039180.1	1	0.99	203	0	0	1	0	0	0	GUCGAGUGCAAGGGAUAAUCA	||||||||||||||||||o||	CAGCUCACGUUCCCUAUUGGU	2846	HORVU2Hr1G039180
Fg-sRNA-220	HORVU7Hr1G053550.3	1	0.99	54	0	0	1	0	0	0	GUCGAGUGCAAGGGAUAAUCA	||||||||||||||||||o||	CAGCUCACGUUCCCUAUUGGU	2846	HORVU7Hr1G053550
Fg-sRNA-220	HORVU4Hr1G025420.1	1	0.99	431	0	0	1	0	0	0	GUCGAGUGCAAGGGAUAAUCA	||||||||||||||||||o||	CAGCUCACGUUCCCUAUUGGU	2846	HORVU4Hr1G025420
Fg-sRNA-220	HORVU5Hr1G016060.6	1	0.99	142	0	0	1	0	0	0	GUCGAGUGCAAGGGAUAAUCA	||||||||||||||||||o||	CAGCUCACGUUCCCUAUUGGU	2846	HORVU5Hr1G016060
Fg-sRNA-220	HORVU0Hr1G024120.1	1	0.99	439	0	0	1	0	0	0	GUCGAGUGCAAGGGAUAAUCA	||||||||||||||||||o||	CAGCUCACGUUCCCUAUUGGU	2846	HORVU0Hr1G024120
Fg-sRNA-220	HORVU1Hr1G050020.1	1	0.99	435	0	0	1	0	0	0	GUCGAGUGCAAGGGAUAAUCA	||||||||||||||||||o||	CAGCUCACGUUCCCUAUUGGU	2846	HORVU1Hr1G050020
Fg-sRNA-220	HORVU5Hr1G024420.1	1	0.99	357	0	0	1	0	0	0	GUCGAGUGCAAGGGAUAAUCA	||||||||||||||||||o||	CAGCUCACGUUCCCUAUUGGU	2846	HORVU5Hr1G024420
Fg-sRNA-220	HORVU0Hr1G035470.1	1	0.99	204	0	0	1	0	0	0	GUCGAGUGCAAGGGAUAAUCA	||||||||||||||||||o||	CAGCUCACGUUCCCUAUUGGU	2846	HORVU0Hr1G035470
Fg-sRNA-220	HORVU2Hr1G039360.2	1	0.99	181	0	0	1	0	0	0	GUCGAGUGCAAGGGAUAAUCA	||||||||||||||||||o||	CAGCUCACGUUCCCUAUUGGU	2846	HORVU2Hr1G039360
Fg-sRNA-220	HORVU0Hr1G023910.1	1	0.99	88	0	0	1	0	0	0	GUCGAGUGCAAGGGAUAAUCA	||||||||||||||||||o||	CAGCUCACGUUCCCUAUUGGU	2846	HORVU0Hr1G023910
Fg-sRNA-220	HORVU5Hr1G083980.1	1	0.99	439	0	0	1	0	0	0	GUCGAGUGCAAGGGAUAAUCA	||||||||||||||||||o||	CAGCUCACGUUCCCUAUUGGU	2846	HORVU5Hr1G083980
Fg-sRNA-220	HORVU2Hr1G053620.1	1	0.99	434	0	0	1	0	0	0	GUCGAGUGCAAGGGAUAAUCA	||||||||||||||||||o||	CAGCUCACGUUCCCUAUUGGU	2846	HORVU2Hr1G053620
Fg-sRNA-220	HORVU2Hr1G039150.1	1	0.99	361	0	0	1	0	0	0	GUCGAGUGCAAGGGAUAAUCA	||||||||||||||||||o||	CAGCUCACGUUCCCUAUUGGU	2846	HORVU2Hr1G039150
Fg-sRNA-220	HORVU2Hr1G072920.1	1	0.99	436	0	0	1	0	0	0	GUCGAGUGCAAGGGAUAAUCA	||||||||||||||||||o||	CAGCUCACGUUCCCUAUUGGU	2846	HORVU2Hr1G072920
Fg-sRNA-220	HORVU5Hr1G049860.1	1	0.99	347	0	0	1	0	0	0	GUCGAGUGCAAGGGAUAAUCA	||||||||||||||||||o||	CAGCUCACGUUCCCUAUUGGU	2846	HORVU5Hr1G049860
Fg-sRNA-220	HORVU5Hr1G012990.1	1	0.99	352	0	0	1	0	0	0	GUCGAGUGCAAGGGAUAAUCA	||||||||||||||||||o||	CAGCUCACGUUCCCUAUUGGU	2846	HORVU5Hr1G012990
Fg-sRNA-220	HORVU1Hr1G027220.1	3	0.92	163	0	1	1	0	0	0	GUCGAGUGCAAGGGAUAAUCA	||||||||||||||||||o.|	CAGCUCACGUUCCCUAUUGUU	2846	HORVU1Hr1G027220
Fg-sRNA-220	HORVU1Hr1G026870.1	3	0.92	185	0	1	1	0	0	0	GUCGAGUGCAAGGGAUAAUCA	||||||||||||||||||o.|	CAGCUCACGUUCCCUAUUGUU	2846	HORVU1Hr1G026870
Fg-sRNA-220	HORVU1Hr1G026920.1	3	0.9	327	0	1	1	0	0	0	GUCGAGUGCAAGGGAUAAUCA	|||||||||.||||||||o||	CAGCUCACGGUCCCUAUUGGU	2846	HORVU1Hr1G026920
Fg-sRNA-220	HORVU4Hr1G025510.1	3	0.9	758	0	1	1	0	0	0	GUCGAGUGCAAGGGAUAAUCA	||||||||||||.|||||o||	CAGCUCACGUUCGCUAUUGGU	2846	HORVU4Hr1G025510
Fg-sRNA-220	HORVU4Hr1G025470.4	3	0.9	439	0	1	1	0	0	0	GUCGAGUGCAAGGGAUAAUCA	||||||||||||.|||||o||	CAGCUCACGUUCGCUAUUGGU	2846	HORVU4Hr1G025470
Fg-sRNA-220	HORVU4Hr1G025590.1	2	0.9	435	0	0	1	0	1	0	GUCGAGUGCAAGGGAUAAUCA	|.||||||||||||||||o||	CUGCUCACGUUCCCUAUUGGU	2846	HORVU4Hr1G025590
Fg-sRNA-220	HORVU1Hr1G027360.1	3	0.73	207	0	0	1	0	2	0	GUCGAGUGCAAGGGAUAAUCA	||.|||||.|||||||||o||	CAACUCACAUUCCCUAUUGGU	2846	HORVU1Hr1G027360
Fg-sRNA-220	HORVU7Hr1G069840.10	5	0.68	745	0	2	0	0	1	0	GUCGAGUGCAAGGGAUAAUCA	||||||||.|||..|||||||	CAGCUCACUUUCAGUAUUAGU	2846	HORVU7Hr1G069840
Fg-sRNA-220	HORVU5Hr1G103580.11	5	0.73	1669	0	1	0	0	3	0	GUCGAGUGCAAGGGAUAAUCA	|||||.|.|||||||||||..	CAGCUGAAGUUCCCUAUUAAG	2846	HORVU5Hr1G103580
Fg-sRNA-220	HORVU1Hr1G026940.1	3	0.84	420	1	0	1	0	0	0	GUCGAGUGCAAGGGAUAAUCA	|||||||||||.||||||o||	CAGCUCACGUU-CCUAUUGGU	2846	HORVU1Hr1G026940
Fg-sRNA-220	HORVU7Hr1G080770.7	2	0.78	1610	0	0	0	1	1	0	GUCGAGUGCAAGGGAUAAUCA	|||.||||.||||||||||||	CAGGUCAC-UUCCCUAUUAGU	2846	HORVU7Hr1G080770
Fg-sRNA-220	HORVU3Hr1G088980.2	4.5	0.65	4488	0	1	0	0	2	1	GUCGAGUGCAAGGGAUAAUCA	o|||||.|.||||||.|||||	UAGCUCUCCUUCCCUCUUAGU	2846	HORVU3Hr1G088980
Fg-sRNA-220	HORVU7Hr1G053660.1	3.5	0.76	123	0	0	2	0	1	1	GUCGAGUGCAAGGGAUAAUCA	||.||||o|||||o||||o||	CAUCUCAUGUUCCUUAUUGGU	2846	HORVU7Hr1G053660
Fg-sRNA-220	HORVU3Hr1G074920.3	6	0.55	617	0	2	0	0	2	0	GUCGAGUGCAAGGGAUAAUCA	||.||.|||||.||||.||||	CAACUAACGUUGCCUAGUAGU	2846	HORVU3Hr1G074920
Fg-sRNA-220	HORVU3Hr1G084170.1	6	0.63	5559	0	2	0	0	2	0	GUCGAGUGCAAGGGAUAAUCA	|.||||.|||||||.||.|||	CCGCUCUCGUUCCCCAUCAGU	2846	HORVU3Hr1G084170
Fg-sRNA-221	HORVU5Hr1G009840.11	4	0.73	600	0	0	1	0	3	0	AUGUCCUGGCAAAGCGUGUCG	.|||||.|.|||||||||o||	CACAGGUCGGUUUCGCACGGC	2839	HORVU5Hr1G009840
Fg-sRNA-221	HORVU1Hr1G076690.19	5	0.69	1006	0	1	0	0	2	2	AUGUCCUGGCAAAGCGUGUCG	.o.|||||o||||||||||.|	CGGAGGACUGUUUCGCACAUC	2839	HORVU1Hr1G076690
Fg-sRNA-221	HORVU2Hr1G080490.5	6	0.59	8458	0	2	1	0	1	0	AUGUCCUGGCAAAGCGUGUCG	|||||.|||||||.|.|o|||	UACAGAACCGUUUAGAAUAGC	2839	HORVU2Hr1G080490
Fg-sRNA-221	HORVU5Hr1G118970.1	5	0.58	446	0	1	0	0	3	0	AUGUCCUGGCAAAGCGUGUCG	|.||.||.|.|||||||||||	UCCAAGAGCCUUUCGCACAGC	2839	HORVU5Hr1G118970
Fg-sRNA-222	HORVU2Hr1G039320.2	2	0.82	128	0	0	1	0	1	0	GUGUCAGGAAUCGCCUAAGGC	||||.|||||||||||||o||	CACACUCCUUAGCGGAUUUCG	2835	HORVU2Hr1G039320
Fg-sRNA-222	HORVU1Hr1G026920.6	2	0.82	513	0	0	1	0	1	0	GUGUCAGGAAUCGCCUAAGGC	||||.|||||||||||||o||	CACACUCCUUAGCGGAUUUCG	2835	HORVU1Hr1G026920
Fg-sRNA-222	HORVU4Hr1G025570.2	2	0.82	651	0	0	1	0	1	0	GUGUCAGGAAUCGCCUAAGGC	||||.|||||||||||||o||	CACACUCCUUAGCGGAUUUCG	2835	HORVU4Hr1G025570
Fg-sRNA-222	HORVU4Hr1G025470.3	2	0.82	658	0	0	1	0	1	0	GUGUCAGGAAUCGCCUAAGGC	||||.|||||||||||||o||	CACACUCCUUAGCGGAUUUCG	2835	HORVU4Hr1G025470
Fg-sRNA-222	HORVU5Hr1G049860.1	2	0.82	1218	0	0	1	0	1	0	GUGUCAGGAAUCGCCUAAGGC	||||.|||||||||||||o||	CACACUCCUUAGCGGAUUUCG	2835	HORVU5Hr1G049860
Fg-sRNA-222	HORVU5Hr1G016060.1	2	0.82	2032	0	0	1	0	1	0	GUGUCAGGAAUCGCCUAAGGC	||||.|||||||||||||o||	CACACUCCUUAGCGGAUUUCG	2835	HORVU5Hr1G016060
Fg-sRNA-222	HORVU2Hr1G039360.1	2	0.82	2084	0	0	1	0	1	0	GUGUCAGGAAUCGCCUAAGGC	||||.|||||||||||||o||	CACACUCCUUAGCGGAUUUCG	2835	HORVU2Hr1G039360
Fg-sRNA-222	HORVU4Hr1G025590.1	2	0.82	2114	0	0	1	0	1	0	GUGUCAGGAAUCGCCUAAGGC	||||.|||||||||||||o||	CACACUCCUUAGCGGAUUUCG	2835	HORVU4Hr1G025590
Fg-sRNA-222	HORVU5Hr1G012990.1	2	0.82	1922	0	0	1	0	1	0	GUGUCAGGAAUCGCCUAAGGC	||||.|||||||||||||o||	CACACUCCUUAGCGGAUUUCG	2835	HORVU5Hr1G012990
Fg-sRNA-222	HORVU1Hr1G027340.3	4	0.76	330	0	0	2	0	2	0	GUGUCAGGAAUCGCCUAAGGC	||||.|||||||||||||oo.	CACACUCCUUAGCGGAUUUUA	2835	HORVU1Hr1G027340
Fg-sRNA-222	HORVU0Hr1G023910.12	2.5	0.78	21	0	0	1	0	1	1	GUGUCAGGAAUCGCCUAAGGC	||o|.|||||||||||||o||	CAUACUCCUUAGCGGAUUUCG	2835	HORVU0Hr1G023910
Fg-sRNA-222	HORVU2Hr1G048100.17	5	0.66	278	0	1	0	0	3	0	GUGUCAGGAAUCGCCUAAGGC	||.|.||||||||.||||||.	CAGAAUCCUUAGCUGAUUCCA	2835	HORVU2Hr1G048100
Fg-sRNA-222	HORVU1Hr1G025380.1	5	0.81	660	0	1	1	0	2	0	GUGUCAGGAAUCGCCUAAGGC	||||||||.|o|||||.|||.	CACAGUCCAUGGCGGACUCCU	2835	HORVU1Hr1G025380
Fg-sRNA-222	HORVU1Hr1G043470.1	5	0.81	1184	0	1	1	0	2	0	GUGUCAGGAAUCGCCUAAGGC	||||||||.|o|||||.|||.	CACAGUCCAUGGCGGACUCCU	2835	HORVU1Hr1G043470
Fg-sRNA-222	HORVU2Hr1G019590.1	5	0.63	671	0	0	0	0	5	0	GUGUCAGGAAUCGCCUAAGGC	..|.||||.|||||||||||.	GUCCGUCCGUAGCGGAUUCCC	2835	HORVU2Hr1G019590
Fg-sRNA-222	HORVU0Hr1G033370.1	5	0.6	8	0	0	1	0	4	0	GUGUCAGGAAUCGCCUAAGGC	...|.|||||||||||||o||	NNNACUCCUUAGCGGAUUUCG	2835	HORVU0Hr1G033370
Fg-sRNA-222	HORVU5Hr1G015390.1	4	0.68	1082	0	0	2	0	2	0	GUGUCAGGAAUCGCCUAAGGC	||.|.|||||||||||||oo|	CAAACUCCUUAGCGGAUUUUG	2835	HORVU5Hr1G015390
[truncated: 15,276 more rows]
